# Supplementary material for: Deconvolution at the single-cell level reveals ovarian cell-type-specific transcriptomic changes in PCOS
Source: Reprod Biol Endocrinol. 2024 Feb 19;22:24. doi: 10.1186/s12958-024-01195-w (PMC10875798; doi:10.1186/s12958-024-01195-w)
Supplement: Supplementary file 1 — Supplementary Material 1 [file 12958_2024_1195_MOESM1_ESM.xlsx]

## Sheet: supplementary.table1
p_val	avg_log2FC	pct.1	pct.2	p_val_adj	cluster	gene
0	1.8461	0.844	0.347	0	0	DCN
1.22046e-267	2.05205	0.625	0.265	2.42786e-263	0	LUM
1.72756e-260	1.64137	0.803	0.556	3.43663e-256	0	JUN
1.65101e-247	2.04068	0.43	0.137	3.28435e-243	0	OGN
4.08973e-244	1.85182	0.692	0.436	8.1357e-240	0	TCEAL4
3.21341e-235	1.51004	0.757	0.499	6.39244e-231	0	CALD1
5.31625e-222	1.56038	0.553	0.229	1.05756e-217	0	COL1A2
1.2402e-205	1.43378	0.748	0.504	2.46714e-201	0	LGALS1
3.62777e-193	1.08281	0.843	0.734	7.21673e-189	0	ITM2B
3.71756e-193	1.48953	0.751	0.546	7.39535e-189	0	FOS
3.27529e-189	1.39382	0.685	0.393	6.51553e-185	0	APOE
2.54298e-187	1.61904	0.525	0.244	5.05875e-183	0	C1S
9.09671e-175	1.96986	0.46	0.193	1.80961e-170	0	IGFBP5
1.34937e-174	1.40307	0.487	0.205	2.6843e-170	0	COL1A1
8.34845e-147	1.97174	0.292	0.097	1.66076e-142	0	OSR2
6.30358e-136	1.09772	0.708	0.528	1.25397e-131	0	SEPP1
1.0152e-130	1.4758	0.419	0.193	2.01954e-126	0	SERPINF1
3.29045e-127	1.08386	0.735	0.626	6.54569e-123	0	BST2
4.87581e-124	1.00421	0.758	0.666	9.69945e-120	0	ST13
2.19859e-114	1.49733	0.299	0.115	4.37365e-110	0	MFAP4
4.81788e-106	1.6928	0.263	0.097	9.58422e-102	0	CXCL12
2.08366e-103	1.48484	0.395	0.193	4.14502e-99	0	C7
7.10072e-103	1.3748	0.517	0.345	1.41255e-98	0	RARRES2
1.86409e-102	1.5344	0.357	0.173	3.70824e-98	0	PDK4
3.33414e-97	1.77013	0.312	0.136	6.6326e-93	0	CLDN11
7.29647e-94	1.59725	0.251	0.097	1.45149e-89	0	ALDH1A1
1.61278e-93	0.711912	0.944	0.921	3.20831e-89	0	H3F3B
2.60163e-93	1.10781	0.621	0.461	5.17542e-89	0	S100A6
1.54493e-92	1.23034	0.42	0.231	3.07333e-88	0	C1R
1.07045e-88	1.42654	0.308	0.143	2.12944e-84	0	MMP2
3.77068e-86	1.30688	0.351	0.169	7.50102e-82	0	COL3A1
1.30532e-85	1.16455	0.64	0.523	2.59667e-81	0	JUNB
2.41737e-84	1.48688	0.296	0.139	4.80886e-80	0	PMP22
1.07822e-78	0.775746	0.743	0.716	2.14491e-74	0	CIRBP
1.82449e-76	1.1952	0.42	0.25	3.62945e-72	0	COL6A1
4.40882e-76	0.67475	0.447	0.248	8.77046e-72	0	SPARCL1
4.15481e-73	1.18853	0.335	0.176	8.26517e-69	0	TXNIP
4.69094e-71	1.26629	0.361	0.201	9.33168e-67	0	SERPING1
4.20939e-69	1.55731	0.461	0.322	8.37373e-65	0	HSPA1B
2.04149e-60	1.26544	0.301	0.164	4.06114e-56	0	CFH
2.16652e-59	0.53406	0.807	0.751	4.30986e-55	0	LAPTM4A
9.20888e-59	1.26215	0.469	0.349	1.83192e-54	0	EGR1
8.06027e-58	1.24501	0.329	0.195	1.60343e-53	0	GSTM3
4.01718e-57	1.12141	0.451	0.318	7.99139e-53	0	ZFP36
3.76435e-56	0.581796	0.708	0.655	7.48843e-52	0	EIF4A2
2.56178e-55	0.566893	0.784	0.801	5.09614e-51	0	PFDN5
1.9185e-54	0.999379	0.566	0.5	3.81648e-50	0	COX6C
9.50552e-52	0.968453	0.383	0.244	1.89093e-47	0	COL6A2
1.56156e-48	1.37248	0.295	0.179	3.1064e-44	0	TCEAL1
3.96441e-48	0.683894	0.637	0.565	7.8864e-44	0	HMGN2
9.72753e-47	1.04595	0.35	0.228	1.9351e-42	0	SELM
7.82242e-45	0.609147	0.72	0.708	1.55611e-40	0	EIF3E
6.83777e-44	1.18233	0.3	0.188	1.36024e-39	0	NR2F2
2.69392e-41	1.09464	0.363	0.258	5.35901e-37	0	NBL1
6.27781e-40	0.831897	0.574	0.538	1.24885e-35	0	TOMM7
8.80045e-39	0.951631	0.294	0.184	1.75067e-34	0	SLC40A1
2.85379e-38	1.15516	0.37	0.269	5.67704e-34	0	CEBPD
1.26778e-37	0.748854	0.605	0.584	2.52199e-33	0	COMMD6
1.93537e-37	0.819109	0.42	0.318	3.85003e-33	0	TPM2
4.19912e-37	0.822259	0.567	0.543	8.35332e-33	0	SEPT7
4.22929e-37	0.782497	0.455	0.352	8.41333e-33	0	SPARC
5.8358e-37	1.14837	0.384	0.29	1.16092e-32	0	ZFP36L1
2.3967e-34	0.88123	0.524	0.485	4.76776e-30	0	C6orf48
5.48325e-34	1.25395	0.337	0.25	1.09078e-29	0	TIMP2
1.50992e-33	0.705258	0.63	0.593	3.00368e-29	0	IFITM3
2.30291e-32	1.133	0.294	0.204	4.58117e-28	0	NDRG2
1.56794e-30	1.13264	0.268	0.18	3.1191e-26	0	LHFP
2.13966e-25	1.09218	0.258	0.184	4.25642e-21	0	SGCE
1.54695e-24	1.07746	0.313	0.242	3.07735e-20	0	CYB5A
2.45472e-22	0.528386	0.518	0.468	4.88317e-18	0	NUPR1
3.1148e-22	0.717422	0.522	0.526	6.19627e-18	0	PEBP1
1.67237e-21	0.603067	0.538	0.534	3.32685e-17	0	DSTN
2.39399e-21	0.950211	0.383	0.344	4.76236e-17	0	ESD
4.36939e-19	0.671023	0.521	0.534	8.69202e-15	0	PSAP
3.02143e-17	0.755018	0.444	0.435	6.01053e-13	0	EID1
3.49599e-17	0.983968	0.3	0.251	6.95457e-13	0	TMEM98
5.6147e-16	0.963103	0.355	0.323	1.11693e-11	0	HMGN3
1.04602e-15	0.852656	0.327	0.271	2.08086e-11	0	ID2
4.04524e-15	0.578528	0.539	0.554	8.04719e-11	0	SNRPD2
6.03687e-15	0.560059	0.517	0.522	1.20091e-10	0	ZFAS1
9.43745e-15	0.617027	0.424	0.388	1.87739e-10	0	TSC22D1
1.77774e-14	0.844863	0.259	0.208	3.53645e-10	0	NENF
5.3275e-14	0.838759	0.252	0.201	1.0598e-09	0	GYPC
5.66814e-14	0.795393	0.438	0.42	1.12756e-09	0	DUSP1
1.78972e-13	0.811109	0.307	0.264	3.56028e-09	0	TPM1
1.81977e-13	1.11225	0.288	0.243	3.62008e-09	0	DDIT4
2.67548e-13	0.904341	0.294	0.256	5.32232e-09	0	C12orf57
2.93685e-13	0.69932	0.469	0.482	5.84228e-09	0	N4BP2L2
3.89751e-13	0.566767	0.561	0.588	7.75331e-09	0	UQCRB
2.81118e-12	0.748741	0.335	0.304	5.59228e-08	0	SNHG7
2.82679e-12	0.559547	0.512	0.528	5.62332e-08	0	OST4
3.36662e-12	0.599235	0.469	0.481	6.69722e-08	0	TMEM59
8.36831e-12	0.85439	0.357	0.345	1.66471e-07	0	SH3BGRL
8.33389e-11	0.70505	0.397	0.392	1.65786e-06	0	NUCKS1
4.20237e-10	0.518414	0.524	0.53	8.35977e-06	0	WBP5
4.77247e-10	0.501459	0.522	0.48	9.49388e-06	0	HSPA1A
3.33973e-09	0.791629	0.292	0.264	6.64373e-05	0	FOSB
6.92223e-09	0.563253	0.459	0.482	0.000137704	0	SEC62
7.08984e-09	0.851628	0.277	0.251	0.000141038	0	PEG3
1.95485e-08	0.673437	0.478	0.498	0.000388878	0	NBEAL1
0	2.37099	0.681	0.127	0	1	TCF21
0	2.3365	0.752	0.159	0	1	TNFRSF12A
0	2.16243	0.776	0.245	0	1	IQCG
0	2.06125	0.567	0.049	0	1	GPRC5A
0	2.02197	0.944	0.325	0	1	ARID5B
0	1.97066	0.755	0.319	0	1	SLC3A2
0	1.92248	0.979	0.336	0	1	DCN
0	1.71341	0.544	0.107	0	1	FGF7
0	1.70797	0.418	0.03	0	1	GLIS3
0	1.69052	0.705	0.182	0	1	ERRFI1
0	1.67916	0.699	0.202	0	1	C1R
0	1.67421	0.297	0.031	0	1	DIRAS3
0	1.62515	0.643	0.179	0	1	UAP1
0	1.60003	0.911	0.432	0	1	LMNA
0	1.54896	0.708	0.226	0	1	C1S
0	1.5314	0.849	0.414	0	1	RTN4
0	1.50435	0.705	0.209	0	1	STK17A
0	1.47605	0.609	0.171	0	1	C7
0	1.46325	0.351	0.042	0	1	MARCH3
0	1.46232	0.666	0.168	0	1	SERPING1
0	1.44599	0.989	0.735	0	1	HSP90AA1
0	1.44264	0.56	0.137	0	1	CFH
0	1.43034	0.714	0.258	0	1	LUM
0	1.38244	0.733	0.213	0	1	MEG3
0	1.37255	0.479	0.119	0	1	NOP16
0	1.34127	0.707	0.222	0	1	LGALS3
0	1.33213	0.813	0.376	0	1	RAB7A
0	1.3216	0.732	0.275	0	1	DDX21
0	1.3097	0.339	0.055	0	1	RRS1
0	1.30524	0.718	0.292	0	1	EIF4E
0	1.30233	0.675	0.224	0	1	GNL3
0	1.29613	0.926	0.54	0	1	MORF4L2
0	1.29451	0.489	0.105	0	1	EMP1
0	1.28737	0.71	0.219	0	1	STAR
0	1.26232	0.996	0.868	0	1	VIM
0	1.19584	0.962	0.657	0	1	CD63
0	1.18172	0.996	0.806	0	1	HSP90AB1
0	1.13233	0.972	0.589	0	1	HSPD1
0	0.989078	0.991	0.82	0	1	NPM1
0	0.870524	1	0.959	0	1	EEF1A1
2.18604e-307	1.26718	0.821	0.405	4.3487e-303	1	EIF1B
1.65585e-306	1.42879	0.738	0.313	3.29398e-302	1	EIF4A3
2.33942e-305	1.38055	0.604	0.208	4.65382e-301	1	AMD1
3.93198e-301	1.4312	0.474	0.126	7.82188e-297	1	TSPAN5
1.0689e-300	1.23992	0.514	0.146	2.12637e-296	1	WDR43
2.69412e-300	1.26301	0.805	0.374	5.35942e-296	1	MAP1LC3B
8.33555e-300	1.30192	0.461	0.117	1.65819e-295	1	FGFR1
1.21648e-298	1.24338	0.584	0.176	2.41994e-294	1	SERPINF1
5.94904e-296	1.30156	0.738	0.328	1.18344e-291	1	HNRNPH3
2.88019e-293	1.39525	0.739	0.341	5.72957e-289	1	ATF4
1.00722e-289	1.08219	0.955	0.67	2.00366e-285	1	HNRNPA2B1
2.03267e-284	0.991229	0.596	0.18	4.04359e-280	1	IGFBP5
1.63879e-283	1.31152	0.849	0.49	3.26004e-279	1	NCL
2.02033e-282	1.37765	0.524	0.155	4.01904e-278	1	AKAP12
3.98049e-279	1.02132	0.956	0.73	7.9184e-275	1	EEF2
2.1495e-278	1.21629	0.904	0.491	4.276e-274	1	DNAJA1
2.91195e-278	1.14333	0.64	0.217	5.79275e-274	1	COL6A2
4.636e-273	1.72632	0.356	0.073	9.22239e-269	1	CFD
1.80449e-272	1.22349	0.602	0.218	3.58967e-268	1	CLTB
2.85691e-269	1.28072	0.406	0.101	5.68324e-265	1	PNO1
9.92376e-267	1.20334	0.338	0.068	1.97413e-262	1	PDLIM3
2.68282e-264	1.16804	0.919	0.597	5.33693e-260	1	HSPA8
1.96114e-262	1.04262	0.424	0.102	3.9013e-258	1	MFAP4
9.77916e-262	1.21456	0.696	0.311	1.94537e-257	1	HSPA9
3.15857e-259	1.13605	0.88	0.518	6.28333e-255	1	EIF4A1
3.77064e-258	1.25613	0.42	0.113	7.50094e-254	1	CRY1
1.75154e-255	0.784818	0.987	0.819	3.48434e-251	1	NACA
2.68266e-253	1.22932	0.5	0.165	5.33662e-249	1	LRRC59
2.79192e-252	1.26429	0.399	0.102	5.55396e-248	1	MLF1
7.62743e-249	0.726665	0.997	0.885	1.51733e-244	1	GNB2L1
1.43429e-246	1.10569	0.702	0.296	2.85324e-242	1	CTNNAL1
7.1296e-245	0.787702	0.992	0.831	1.41829e-240	1	HNRNPA1
6.63624e-238	1.02497	0.687	0.303	1.32015e-233	1	CHMP4B
2.35512e-236	1.02859	0.836	0.48	4.68503e-232	1	SERBP1
4.22174e-234	1.1267	0.827	0.446	8.39832e-230	1	TIMP1
4.50318e-231	1.03423	0.793	0.418	8.95817e-227	1	CYCS
3.17169e-229	0.788281	0.981	0.845	6.30944e-225	1	TPT1
8.23282e-225	0.768288	0.953	0.645	1.63775e-220	1	ST13
5.33642e-223	1.19329	0.471	0.158	1.06157e-218	1	MAT2A
2.47025e-222	1.1223	0.341	0.083	4.91407e-218	1	GPATCH4
5.07795e-217	1.12101	0.576	0.212	1.01016e-212	1	CAV1
6.59915e-217	1.12075	0.625	0.266	1.31277e-212	1	STIP1
6.23005e-216	0.860306	0.711	0.325	1.23934e-211	1	XBP1
2.0797e-214	1.01239	0.822	0.457	4.13715e-210	1	SNRPB
5.60093e-214	1.11677	0.467	0.156	1.11419e-209	1	TNFRSF1A
1.01494e-213	0.947248	0.858	0.532	2.01902e-209	1	GLTSCR2
3.45487e-213	1.14865	0.476	0.167	6.87277e-209	1	NOLC1
4.33059e-213	0.791944	0.984	0.781	8.61485e-209	1	YBX1
5.50966e-211	0.838844	0.813	0.448	1.09604e-206	1	RSL1D1
3.35772e-210	1.0566	0.39	0.108	6.67951e-206	1	AEBP1
1.12374e-208	0.95189	0.846	0.492	2.23545e-204	1	SFPQ
1.4672e-208	1.12844	0.608	0.267	2.91871e-204	1	MRPL32
3.64704e-208	1.00416	0.739	0.391	7.25507e-204	1	HNRNPF
1.15163e-206	1.16743	0.387	0.115	2.29093e-202	1	MRTO4
6.76125e-206	1.2767	0.643	0.294	1.34502e-201	1	MYC
4.93417e-205	1.02429	0.417	0.126	9.81554e-201	1	RNF149
1.90106e-203	1.01449	0.531	0.202	3.78177e-199	1	PRNP
3.54931e-203	1.15733	0.55	0.219	7.06065e-199	1	UBE2D1
2.20745e-202	1.12694	0.491	0.181	4.39129e-198	1	EMP2
3.87019e-202	1.04916	0.369	0.104	7.69897e-198	1	WDR74
0	3.2934	0.626	0.253	0	2	DNAJB9
0	3.07798	0.594	0.232	0	2	STAR
1.53362e-305	1.26063	0.943	0.899	3.05083e-301	2	EIF1
1.07526e-256	2.10805	0.665	0.357	2.13902e-252	2	ARID5B
2.08917e-251	2.46004	0.612	0.337	4.15598e-247	2	XBP1
1.74269e-237	1.16535	0.884	0.832	3.46673e-233	2	NPM1
5.78465e-228	0.832428	0.981	0.978	1.15074e-223	2	PTMA
6.22711e-225	1.08333	0.905	0.816	1.23876e-220	2	HSP90AB1
9.49548e-213	1.49804	0.769	0.665	1.88894e-208	2	ST13
2.42573e-206	2.73637	0.687	0.555	4.8255e-202	2	HSPA5
1.31238e-189	1.43872	0.784	0.61	2.61072e-185	2	HSPD1
4.91617e-178	1.54437	0.73	0.654	9.77974e-174	2	EIF4A2
2.53342e-175	2.46455	0.581	0.393	5.03973e-171	2	SELK
4.51286e-166	2.31511	0.649	0.523	8.97742e-162	2	HERPUD1
6.60514e-166	2.25527	0.486	0.241	1.31396e-161	2	MEG3
3.9439e-154	1.82581	0.655	0.58	7.8456e-150	2	PTGES3
1.86222e-147	0.843266	0.871	0.877	3.70451e-143	2	FAU
3.19978e-132	0.913183	0.836	0.843	6.36532e-128	2	BTF3
9.16212e-123	0.725226	0.906	0.895	1.82262e-118	2	GNB2L1
5.61537e-118	1.02433	0.771	0.807	1.11707e-113	2	EEF1D
1.25016e-116	2.57197	0.27	0.096	2.48695e-112	2	SDF2L1
4.00268e-116	1.8854	0.526	0.379	7.96253e-112	2	SNHG8
6.9967e-108	0.783034	0.818	0.837	1.39185e-103	2	NACA
2.97106e-100	0.950765	0.749	0.805	5.91033e-96	2	PFDN5
1.6722e-95	0.672127	0.91	0.926	3.32651e-91	2	FTL
3.19614e-86	2.02716	0.296	0.135	6.35807e-82	2	FGF7
1.91759e-81	0.703854	0.618	0.376	3.81467e-77	2	DCN
8.65882e-80	1.36542	0.591	0.583	1.7225e-75	2	RSL24D1
9.81822e-80	1.0519	0.682	0.723	1.95314e-75	2	CIRBP
2.96879e-79	1.97082	0.391	0.244	5.90582e-75	2	STK17A
1.78539e-76	1.56863	0.533	0.479	3.55167e-72	2	RSL1D1
7.27915e-73	1.51861	0.562	0.544	1.44804e-68	2	RBMX
5.64756e-72	1.94102	0.423	0.284	1.12347e-67	2	IQCG
6.84779e-72	1.89297	0.453	0.346	1.36223e-67	2	SDC2
2.89741e-70	0.971019	0.673	0.713	5.76382e-66	2	EIF3E
2.36955e-65	1.96325	0.38	0.257	4.71375e-61	2	GNL3
3.73951e-65	0.725971	0.763	0.805	7.439e-61	2	YBX1
2.74906e-62	0.968201	0.458	0.287	5.46871e-58	2	LUM
5.36449e-62	2.07143	0.294	0.163	1.06716e-57	2	INSIG1
3.71745e-61	1.40625	0.541	0.52	7.39512e-57	2	ZFAS1
1.255e-60	1.80381	0.35	0.222	2.49658e-56	2	ERRFI1
7.05111e-58	1.10761	0.584	0.577	1.40268e-53	2	MORF4L2
2.21992e-57	1.94935	0.309	0.183	4.41609e-53	2	SLC40A1
1.5256e-53	1.08167	0.589	0.555	3.03487e-49	2	NEAT1
1.97551e-51	2.05674	0.275	0.159	3.92989e-47	2	PEG10
2.02487e-50	1.7114	0.399	0.312	4.02808e-46	2	DDX21
7.85872e-47	2.06555	0.254	0.146	1.56334e-42	2	DDIT3
2.50513e-40	1.72994	0.3	0.204	4.98346e-36	2	C11orf96
5.91905e-38	0.788307	0.638	0.71	1.17748e-33	2	PABPC1
4.40524e-37	1.75605	0.284	0.194	8.76335e-33	2	DNAJC3
1.4517e-35	1.47052	0.457	0.445	2.88786e-31	2	EIF1B
8.86071e-35	0.627418	0.681	0.76	1.76266e-30	2	EEF2
3.35818e-34	1.04505	0.541	0.524	6.68042e-30	2	SAT1
3.82951e-34	1.61589	0.415	0.386	7.61805e-30	2	EIF2S2
6.88824e-34	1.26239	0.382	0.301	1.37028e-29	2	CLEC2B
1.16988e-32	1.37808	0.459	0.472	2.32725e-28	2	SERP1
1.63157e-32	1.21105	0.358	0.264	3.24568e-28	2	HES1
1.10657e-31	1.88263	0.256	0.174	2.2013e-27	2	UGDH
9.83067e-31	1.07791	0.524	0.562	1.95561e-26	2	CNN3
2.00943e-30	1.04099	0.526	0.585	3.99736e-26	2	VAPA
4.01693e-30	1.34306	0.473	0.473	7.99087e-26	2	NUPR1
1.44332e-29	1.57797	0.349	0.297	2.87119e-25	2	SPTSSA
2.14885e-28	1.89203	0.3	0.235	4.27471e-24	2	MANF
6.0069e-26	1.65554	0.34	0.297	1.19495e-21	2	VIMP
1.07077e-24	1.48513	0.363	0.331	2.13009e-20	2	EIF4E
2.23769e-21	0.569522	0.199	0.378	4.45143e-17	2	MT2A
1.44506e-20	1.06731	0.461	0.485	2.87466e-16	2	EIF5
9.97347e-20	1.49184	0.355	0.344	1.98402e-15	2	PNRC2
2.20284e-19	1.4821	0.276	0.228	4.38211e-15	2	HBP1
2.31009e-19	0.614357	0.645	0.782	4.59546e-15	2	SKP1
3.27298e-19	1.20117	0.429	0.468	6.51094e-15	2	RHEB
7.40407e-19	1.20113	0.474	0.547	1.47289e-14	2	HSP90B1
2.63958e-18	1.3437	0.353	0.34	5.25091e-14	2	CHMP4B
2.82235e-17	0.531832	0.15	0.293	5.6145e-13	2	ARL5A
1.08357e-16	1.28848	0.418	0.467	2.15555e-12	2	SPCS2
1.41499e-16	1.2849	0.4	0.432	2.81484e-12	2	UBE2B
1.66084e-16	0.92185	0.278	0.215	3.30391e-12	2	IGFBP5
3.8702e-16	1.40224	0.423	0.459	7.69899e-12	2	CYCS
3.99755e-16	0.500965	0.209	0.383	7.95232e-12	2	PPP1CB
5.91358e-16	1.45216	0.309	0.286	1.17639e-11	2	EPB41L4A-AS1
7.24524e-16	1.31258	0.374	0.39	1.4413e-11	2	PAPOLA
8.99383e-14	1.60188	0.267	0.238	1.78914e-09	2	PTP4A1
9.20246e-14	1.37317	0.25	0.213	1.83065e-09	2	CLDND1
1.6727e-13	0.501984	0.211	0.378	3.3275e-09	2	ENY2
2.24114e-13	0.558171	0.138	0.256	4.45831e-09	2	NAA20
4.62292e-13	0.547104	0.144	0.265	9.19638e-09	2	POLR1D
4.63441e-13	0.555821	0.185	0.333	9.21923e-09	2	KDELR2
1.21239e-12	0.545028	0.187	0.331	2.41181e-08	2	ATP6V1F
1.2674e-12	0.739256	0.544	0.682	2.52124e-08	2	CHCHD2
1.93911e-12	1.08601	0.297	0.268	3.85746e-08	2	LGALS3
3.34274e-12	0.576133	0.138	0.25	6.6497e-08	2	MOB1A
4.7025e-12	0.55013	0.156	0.278	9.35469e-08	2	CAMLG
6.91756e-12	0.529921	0.139	0.25	1.37611e-07	2	YTHDC1
1.01677e-11	0.859603	0.455	0.514	2.02266e-07	2	DNAJB6
1.83697e-11	0.541072	0.186	0.324	3.65428e-07	2	CCNG1
2.55626e-11	0.516764	0.219	0.379	5.08517e-07	2	METAP2
3.6671e-11	1.34907	0.286	0.272	7.29496e-07	2	EPS8
4.14733e-11	1.40136	0.282	0.269	8.25028e-07	2	IFRD1
4.68338e-11	0.504517	0.152	0.267	9.31665e-07	2	CLTB
9.9654e-11	0.546527	0.58	0.659	1.98242e-06	2	H2AFZ
0	2.2313	0.834	0.215	0	3	AMH
0	2.01901	0.669	0.175	0	3	VCAN
0	1.99555	0.645	0.178	0	3	HSD17B1
0	1.97711	0.955	0.432	0	3	SERPINE2
0	1.96063	0.884	0.291	0	3	GSTA1
0	1.91905	0.998	0.578	0	3	RBP1
0	1.91796	0.765	0.213	0	3	TNNI3
0	1.87754	0.582	0.155	0	3	TM7SF2
0	1.80398	0.5	0.114	0	3	FST
0	1.76086	0.527	0.131	0	3	NDP
0	1.70825	0.567	0.152	0	3	GRIK1
0	1.64549	0.617	0.179	0	3	BEX1
0	1.62625	0.926	0.486	0	3	MAGED2
0	1.34621	0.996	0.881	0	3	TMSB10
3.03565e-307	1.87066	0.422	0.086	6.03883e-303	3	S100B
5.77233e-293	1.56112	0.926	0.52	1.14829e-288	3	IFI27
1.50767e-290	1.59986	0.601	0.188	2.9992e-286	3	PRKAR2B
6.61046e-289	1.61474	0.672	0.241	1.31502e-284	3	SPINT2
1.48843e-283	1.62432	0.374	0.072	2.96093e-279	3	PRR15
5.01617e-277	1.65476	0.661	0.246	9.97867e-273	3	TSPAN6
9.16669e-277	1.34813	0.894	0.536	1.82353e-272	3	LY6E
1.13057e-259	1.4363	0.865	0.53	2.24905e-255	3	CD99
8.19046e-242	1.45586	0.8	0.404	1.62933e-237	3	ATPIF1
5.33868e-237	1.15476	0.931	0.601	1.06202e-232	3	MDK
5.96889e-228	1.47813	0.618	0.245	1.18739e-223	3	GSTA4
1.73119e-224	1.7509	0.413	0.107	3.44386e-220	3	INHBB
3.28088e-222	1.14655	0.894	0.546	6.52666e-218	3	NGFRAP1
7.45326e-209	1.89066	0.411	0.117	1.48268e-204	3	AVPI1
3.55419e-201	1.28515	0.571	0.218	7.07034e-197	3	IGFBP2
9.54731e-200	1.65482	0.515	0.193	1.89925e-195	3	BAMBI
2.90099e-195	1.20358	0.669	0.28	5.77094e-191	3	GATM
3.36073e-195	1.64054	0.513	0.193	6.68551e-191	3	LMBR1L
1.45627e-194	1.22196	0.684	0.321	2.89695e-190	3	PLA2G16
5.66234e-187	1.52778	0.516	0.192	1.12641e-182	3	APOA1
5.10937e-186	1.48601	0.445	0.146	1.01641e-181	3	NUP214
1.40182e-176	1.666	0.476	0.172	2.78865e-172	3	SPRR2F
7.36613e-164	1.394	0.48	0.187	1.46534e-159	3	CCND2
8.86892e-163	0.636649	0.998	0.966	1.76429e-158	3	TMSB4X
3.54866e-162	1.12532	0.457	0.16	7.05935e-158	3	DSP
2.7509e-159	1.14988	0.256	0.056	5.47237e-155	3	FAM78A
3.10152e-156	0.81627	0.892	0.582	6.16986e-152	3	STMN1
2.52055e-150	1.14789	0.684	0.388	5.01413e-146	3	NDFIP1
9.80961e-150	1.2114	0.465	0.185	1.95143e-145	3	PLA2G12A
2.02362e-148	0.919018	0.849	0.607	4.02559e-144	3	ATP5G2
4.27345e-144	1.2706	0.556	0.259	8.50117e-140	3	PPP1R14A
3.96792e-141	1.21934	0.457	0.185	7.89338e-137	3	TCEA3
6.09957e-138	1.54053	0.406	0.151	1.21339e-133	3	HSPG2
1.41477e-136	1.03036	0.726	0.444	2.81439e-132	3	SMS
2.05591e-136	1.26274	0.334	0.106	4.08983e-132	3	DAG1
7.84911e-136	1.19825	0.541	0.248	1.56142e-131	3	GPX3
1.74573e-135	1.21393	0.539	0.26	3.47278e-131	3	TRAPPC4
2.66771e-135	0.890264	0.849	0.563	5.30688e-131	3	FHL2
2.72126e-134	1.30834	0.269	0.072	5.4134e-130	3	CHGB
1.41033e-132	1.17483	0.441	0.178	2.80558e-128	3	FDXR
1.68157e-129	1.18381	0.276	0.076	3.34515e-125	3	DAPL1
8.11509e-129	1.15355	0.325	0.103	1.61433e-124	3	HS6ST1
2.16537e-128	1.2308	0.259	0.069	4.30757e-124	3	RP11-757G1.6
1.5786e-126	0.868041	0.81	0.521	3.14031e-122	3	SOX4
1.96732e-126	1.12518	0.432	0.171	3.91359e-122	3	HTRA1
1.52466e-125	1.32474	0.351	0.123	3.033e-121	3	EMX2
1.28802e-123	1.15451	0.31	0.099	2.56227e-119	3	MEX3B
1.45719e-123	1.14493	0.571	0.297	2.8988e-119	3	PRSS23
8.95575e-122	1.17993	0.384	0.146	1.78157e-117	3	CDH2
1.19487e-119	1.17706	0.429	0.184	2.37695e-115	3	IDH1
1.22175e-117	0.692858	0.914	0.747	2.43044e-113	3	H3F3A
5.13941e-117	1.22182	0.305	0.101	1.02238e-112	3	PHEX
1.21723e-116	1.20058	0.348	0.128	2.42143e-112	3	GRB14
4.24054e-115	1.16014	0.316	0.107	8.4357e-111	3	NR5A2
6.17377e-115	0.878763	0.73	0.474	1.22815e-110	3	MGST3
3.1008e-112	1.1838	0.265	0.079	6.16843e-108	3	PLP1
1.586e-111	0.800404	0.806	0.575	3.15502e-107	3	GSTP1
3.15257e-111	1.08572	0.465	0.221	6.2714e-107	3	TMEM261
6.13546e-110	1.07312	0.428	0.189	1.22053e-105	3	TMEM97
2.2901e-109	1.11647	0.417	0.182	4.55569e-105	3	LCMT1
5.67544e-109	0.869411	0.724	0.453	1.12902e-104	3	ID3
5.21601e-108	1.08471	0.61	0.369	1.03762e-103	3	PSMA3
5.70992e-108	1.22536	0.282	0.092	1.13587e-103	3	LPL
5.91197e-106	1.18248	0.415	0.188	1.17607e-101	3	SLC16A1
5.71156e-101	1.0676	0.339	0.134	1.1362e-96	3	SIGLEC11
5.72134e-100	1.10108	0.347	0.142	1.13815e-95	3	UROS
1.2325e-98	1.0921	0.442	0.213	2.45181e-94	3	HS3ST1
5.29693e-97	1.05964	0.369	0.156	1.05372e-92	3	PHF6
5.51805e-95	0.814389	0.706	0.494	1.09771e-90	3	CLIC1
7.29506e-94	1.17528	0.405	0.192	1.45121e-89	3	MUM1
2.2595e-93	0.990384	0.461	0.228	4.49483e-89	3	CKB
1.33709e-92	0.887192	0.727	0.525	2.65986e-88	3	ITGB1
8.99057e-92	0.73315	0.787	0.572	1.78849e-87	3	MARCKSL1
1.46192e-91	1.08274	0.261	0.09	2.9082e-87	3	ZNF358
3.49159e-91	1.15994	0.39	0.176	6.94583e-87	3	H1F0
4.8446e-90	1.04848	0.478	0.26	9.63737e-86	3	LAPTM4B
5.22185e-90	0.959771	0.258	0.087	1.03878e-85	3	HDHD3
1.03107e-89	1.09294	0.319	0.128	2.05112e-85	3	REEP6
1.24604e-88	1.06244	0.297	0.114	2.47874e-84	3	SCD
6.10364e-88	1.00121	0.51	0.292	1.2142e-83	3	ANXA6
6.15765e-88	1.08114	0.399	0.192	1.22494e-83	3	ELK1
6.4187e-88	1.04144	0.316	0.126	1.27687e-83	3	SOWAHC
6.3417e-85	1.0147	0.318	0.131	1.26156e-80	3	ACSL4
5.78847e-84	0.869799	0.6	0.388	1.1515e-79	3	MZT2B
2.56629e-82	0.870574	0.539	0.319	5.10513e-78	3	MARCKS
2.5132e-81	0.708411	0.697	0.471	4.99951e-77	3	PRDX2
0	2.68668	0.61	0.079	0	4	APOD
0	2.66535	0.66	0.076	0	4	MEST
0	2.43764	0.924	0.126	0	4	COL3A1
0	2.31946	0.637	0.023	0	4	WFDC1
0	2.23282	0.975	0.377	0	4	APOE
0	2.0291	0.759	0.094	0	4	COLEC11
0	1.93623	0.921	0.208	0	4	COL1A2
0	1.8667	0.81	0.186	0	4	COL1A1
0	1.84243	0.572	0.069	0	4	APOC1
0	1.75423	0.899	0.215	0	4	COL6A1
0	1.71859	0.597	0.051	0	4	PCOLCE
0	1.70251	0.618	0.157	0	4	LINC00152
0	1.69973	0.613	0.09	0	4	BGN
0	1.69134	0.701	0.116	0	4	MATN2
0	1.65395	0.509	0.095	0	4	MIR4435-2HG
0	1.616	0.681	0.114	0	4	ENC1
0	1.61445	0.576	0.028	0	4	COL15A1
0	1.60159	0.928	0.315	0	4	SPARC
0	1.38116	0.494	0.041	0	4	IRF8
0	1.36267	0.493	0.059	0	4	VCAM1
0	1.35103	0.546	0.06	0	4	FRZB
0	1.34675	0.646	0.109	0	4	CLEC11A
0	1.34564	0.609	0.09	0	4	COL6A3
0	1.31155	0.279	0.03	0	4	CYP11A1
0	1.30234	0.394	0.034	0	4	C8orf4
0	1.29632	0.48	0.057	0	4	LANCL2
0	1.28241	0.51	0.062	0	4	NCALD
0	1.25275	0.81	0.212	0	4	COL6A2
0	1.24549	0.377	0.017	0	4	PTCH1
0	1.18179	0.458	0.081	0	4	SPON2
0	1.1345	0.395	0.027	0	4	NID2
0	1.12176	0.493	0.076	0	4	SUSD3
0	1.12144	0.476	0.058	0	4	SNAI2
0	1.05957	0.476	0.094	0	4	F3
0	1.05608	0.557	0.099	0	4	CDH11
0	1.05608	0.417	0.057	0	4	ANGPTL4
0	1.05212	0.708	0.184	0	4	FSTL1
0	1.04533	0.254	0.011	0	4	STC1
0	1.042	0.606	0.111	0	4	LAMA4
0	1.03789	0.368	0.032	0	4	COL5A1
0	1.0208	0.523	0.102	0	4	FKBP10
0	1.00603	0.507	0.085	0	4	CPXM1
0	1.00142	0.494	0.089	0	4	MTUS1
0	0.956457	0.28	0.009	0	4	HHIP
0	0.946038	0.389	0.043	0	4	LAMB1
0	0.941634	0.364	0.047	0	4	RND3
0	0.9383	0.402	0.047	0	4	OAF
0	0.934262	0.511	0.102	0	4	SEPT9
0	0.912377	0.41	0.066	0	4	EMILIN1
0	0.907319	0.358	0.033	0	4	HTRA3
0	0.881021	0.446	0.08	0	4	SNHG19
0	0.871572	0.285	0.02	0	4	SLC18A2
0	0.871522	0.41	0.05	0	4	NID1
0	0.871333	0.375	0.048	0	4	TMEM45A
0	0.858505	0.458	0.07	0	4	PLAGL1
0	0.854776	0.288	0.02	0	4	PTCH2
0	0.849321	0.321	0.032	0	4	VGLL3
0	0.828589	0.361	0.047	0	4	PLOD1
0	0.783771	0.285	0.031	0	4	PTN
0	0.696145	0.489	0.086	0	4	OSR2
0	0.548779	0.612	0.139	0	4	IL32
6.03041e-308	0.664378	0.794	0.22	1.19963e-303	4	MEG3
5.20706e-306	0.775843	0.572	0.125	1.03584e-301	4	MMP2
1.05023e-302	0.953638	0.471	0.095	2.08923e-298	4	FHL1
3.1669e-302	0.843364	0.25	0.025	6.29992e-298	4	BDNF
7.4638e-300	0.670125	0.686	0.174	1.48477e-295	4	C7
5.36992e-298	0.778014	0.289	0.035	1.06824e-293	4	MSC
1.8183e-296	0.62161	0.322	0.043	3.61714e-292	4	CPED1
1.11114e-295	1.24125	0.708	0.212	2.2104e-291	4	DNAJB4
4.04187e-291	0.935501	0.602	0.156	8.0405e-287	4	ISOC1
8.74356e-290	0.686762	0.341	0.05	1.73936e-285	4	GLT8D2
4.7842e-287	0.696369	0.269	0.031	9.5172e-283	4	CREB3L1
7.4575e-287	1.00231	0.639	0.177	1.48352e-282	4	NSG1
1.87981e-283	0.579724	0.275	0.032	3.73951e-279	4	TWIST2
2.05437e-278	0.61233	0.278	0.034	4.08676e-274	4	ADAM12
2.35238e-277	1.64613	0.859	0.363	4.67959e-273	4	CYR61
1.38075e-273	0.896523	0.433	0.087	2.74673e-269	4	DSEL
4.69065e-270	1.12064	0.85	0.336	9.33111e-266	4	SERPINH1
1.85418e-268	0.862903	0.844	0.315	3.68851e-264	4	SDC2
1.0797e-267	1.14099	0.609	0.171	2.14785e-263	4	ZFAND2A
2.83517e-267	0.841777	0.349	0.058	5.64001e-263	4	LAMP5
1.27432e-264	0.668587	0.34	0.055	2.53501e-260	4	WLS
8.72294e-263	0.728479	0.309	0.046	1.73526e-258	4	SOCS1
2.94435e-262	1.11767	0.322	0.051	5.8572e-258	4	RASD1
7.43819e-259	1.00829	0.77	0.262	1.47968e-254	4	SGK1
1.20386e-258	0.865098	0.521	0.125	2.39483e-254	4	PMP22
7.01864e-255	0.723043	0.418	0.086	1.39622e-250	4	SULF2
3.13402e-254	0.666804	0.614	0.165	6.2345e-250	4	NR2F2
5.29167e-254	0.859044	0.537	0.138	1.05267e-249	4	ATP2B1
1.60752e-253	0.69687	0.331	0.054	3.19783e-249	4	C4BPB
1.70198e-252	0.76373	0.396	0.078	3.38574e-248	4	EXTL2
3.20449e-252	0.979225	0.608	0.177	6.3747e-248	4	NR4A1
5.12028e-252	0.665737	0.799	0.298	1.01858e-247	4	CTGF
2.04308e-249	0.935541	0.469	0.109	4.0643e-245	4	GLRX
1.09994e-248	0.718876	0.35	0.063	2.1881e-244	4	GBP4
1.23174e-248	0.651618	0.35	0.061	2.45029e-244	4	DLC1
1.82698e-246	0.972468	0.581	0.166	3.63441e-242	4	RNASE1
2.88077e-246	0.714731	0.373	0.071	5.73072e-242	4	PXDN
1.48899e-245	0.733966	0.276	0.039	2.96206e-241	4	PDGFRB
1.11359e-244	0.64873	0.723	0.229	2.21527e-240	4	STAR
1.27112e-274	1.6106	0.909	0.588	2.52863e-270	5	RBP1
5.62604e-201	1.30845	0.912	0.889	1.11919e-196	5	TMSB10
4.54145e-171	1.61006	0.654	0.314	9.0343e-167	5	GSTA1
5.57105e-143	1.41389	0.758	0.617	1.10825e-138	5	MDK
1.00486e-137	1.47568	0.715	0.506	1.99897e-133	5	MAGED2
5.16445e-104	1.09837	0.711	0.455	1.02736e-99	5	SERPINE2
5.66249e-85	1.31204	0.651	0.536	1.12644e-80	5	SOX4
1.77158e-73	0.597456	0.969	0.969	3.52421e-69	5	TMSB4X
5.10697e-64	0.938024	0.693	0.6	1.01593e-59	5	STMN1
1.97532e-62	1.06322	0.645	0.568	3.9295e-58	5	NGFRAP1
1.2196e-58	1.7387	0.324	0.174	2.42615e-54	5	GRIK1
4.97806e-54	1.60986	0.402	0.261	9.90286e-50	5	GPX3
1.18395e-45	1.29309	0.433	0.302	2.35523e-41	5	GATM
1.70602e-45	1.21819	0.55	0.468	3.39379e-41	5	ID3
5.32013e-45	1.30107	0.58	0.545	1.05833e-40	5	SEPP1
7.8899e-42	1.39557	0.437	0.344	1.56954e-37	5	PLA2G16
1.33966e-40	1.67441	0.279	0.161	2.66498e-36	5	NUP214
2.18389e-40	0.774711	0.668	0.543	4.34441e-36	5	IFI27
2.39225e-37	1.51489	0.269	0.155	4.7589e-33	5	NDP
1.75907e-35	1.43225	0.317	0.206	3.49931e-31	5	BEX1
5.72065e-34	0.910331	0.397	0.255	1.13801e-29	5	AMH
2.30803e-33	0.913108	0.589	0.563	4.59136e-29	5	LY6E
3.76518e-33	1.41955	0.287	0.182	7.49008e-29	5	TM7SF2
1.32709e-29	0.672672	0.684	0.767	2.63998e-25	5	H3F3A
1.78207e-29	0.976596	0.371	0.248	3.54507e-25	5	TNNI3
3.67619e-27	1.41218	0.303	0.212	7.31304e-23	5	BAMBI
2.61442e-23	1.53723	0.276	0.19	5.20086e-19	5	SPRR2F
2.97215e-18	1.0163	0.459	0.467	5.91249e-14	5	SMS
5.78408e-18	1.14881	0.332	0.271	1.15063e-13	5	SPINT2
8.82045e-16	0.796367	0.522	0.56	1.75465e-11	5	CD99
1.3262e-14	0.865203	0.533	0.594	2.6382e-10	5	MARCKSL1
2.36381e-14	1.21582	0.272	0.217	4.70233e-10	5	PRKAR2B
1.8258e-13	1.36938	0.292	0.243	3.63205e-09	5	IGFBP2
7.2759e-13	0.665913	0.554	0.589	1.4474e-08	5	FHL2
1.4768e-12	0.687708	0.785	0.979	2.9378e-08	5	MALAT1
8.07906e-12	0.691465	0.531	0.599	1.60717e-07	5	GSTP1
2.4607e-10	0.528243	0.154	0.279	4.89508e-06	5	PLIN3
4.25723e-10	0.684628	0.538	0.633	8.46891e-06	5	ATP5G2
4.93033e-09	1.00247	0.388	0.414	9.8079e-05	5	NDFIP1
1.54441e-08	0.567896	0.173	0.295	0.00030723	5	PSMD4
3.49899e-08	0.837524	0.438	0.493	0.000696053	5	PRDX2
9.90159e-08	1.03981	0.29	0.274	0.00196972	5	GSTA4
1.09559e-07	0.990859	0.297	0.278	0.00217946	5	TSPAN6
1.12771e-07	0.508498	0.201	0.333	0.00224336	5	ECH1
2.16746e-07	0.529735	0.186	0.308	0.00431172	5	NDUFB5
3.77612e-07	0.682145	0.505	0.598	0.00751184	5	ARPC2
4.26282e-07	0.569562	0.189	0.312	0.00848002	5	TBCB
6.34397e-06	0.513643	0.198	0.314	0.126201	5	SRI
1.07748e-05	0.658585	0.422	0.437	0.214343	5	ATPIF1
2.55785e-05	0.588586	0.226	0.346	0.508834	5	CTNNB1
2.94233e-05	0.510494	0.253	0.393	0.585318	5	NDUFC2
4.33912e-05	0.504687	0.263	0.406	0.86318	5	DDX24
8.61314e-05	0.532414	0.175	0.263	1	5	S100A16
0.000104713	0.533196	0.211	0.32	1	5	AKAP9
0.000126105	0.611429	0.191	0.29	1	5	CMTM6
0.0001907	1.1474	0.366	0.423	1	5	XIST
0.000342553	0.601587	0.208	0.311	1	5	DYNLT1
0.000383001	0.60534	0.213	0.317	1	5	ANXA6
0.000714707	0.703287	0.217	0.325	1	5	CD47
0.000957507	0.645333	0.178	0.263	1	5	PPHLN1
0.00146417	1.10107	0.268	0.284	1	5	TRAPPC4
0.00164553	0.592172	0.21	0.308	1	5	BTF3L4
0.00250262	0.677692	0.183	0.264	1	5	FSCN1
0.00257358	0.541873	0.232	0.335	1	5	PHPT1
0.00371786	0.661823	0.413	0.501	1	5	MGST3
0.00499652	0.615519	0.236	0.339	1	5	EPHX1
0.00568002	0.652853	0.228	0.329	1	5	DDAH2
0.00674285	0.781025	0.42	0.518	1	5	CLIC1
0.00718053	0.720652	0.176	0.25	1	5	NME4
0.00753051	0.661904	0.201	0.284	1	5	LAPTM4B
0.0085844	0.611887	0.231	0.329	1	5	SNRPN
0.00859985	0.666391	0.205	0.291	1	5	PTTG1IP
0	4.74399	0.811	0.026	0	6	CCL5
0	4.48681	0.589	0.014	0	6	NKG7
0	4.39866	0.345	0.02	0	6	GNLY
0	3.96092	0.956	0.129	0	6	SRGN
0	3.95474	0.638	0.03	0	6	TUBA4A
0	3.81183	0.752	0.067	0	6	CXCR4
0	3.71789	0.4	0.016	0	6	GZMB
0	3.66959	0.653	0.016	0	6	CST7
0	3.63422	0.824	0.129	0	6	IL32
0	3.50102	0.83	0.086	0	6	ARHGDIB
0	3.29291	0.58	0.011	0	6	CD7
0	3.29268	0.454	0.011	0	6	KLRB1
0	3.24316	0.525	0.012	0	6	TRBC1
0	3.23591	0.455	0.008	0	6	GZMA
0	3.21857	0.475	0.007	0	6	KLRD1
0	3.1922	0.983	0.542	0	6	HLA-A
0	3.1787	0.996	0.528	0	6	HLA-B
0	3.16062	0.551	0.013	0	6	CD3D
0	3.14665	0.985	0.493	0	6	HLA-C
0	3.12103	0.421	0.005	0	6	PRF1
0	3.09423	0.669	0.034	0	6	PTPRC
0	3.06656	0.535	0.022	0	6	TRBC2
0	3.06003	0.453	0.007	0	6	CTSW
0	3.03156	0.499	0.01	0	6	TRAC
0	2.97078	0.357	0.004	0	6	GZMH
0	2.96936	0.513	0.058	0	6	DUSP2
0	2.96004	0.685	0.185	0	6	CREM
0	2.94903	0.448	0.026	0	6	BIRC3
0	2.93597	0.483	0.01	0	6	CD2
0	2.89331	0.784	0.238	0	6	ANXA1
0	2.89327	0.578	0.031	0	6	CD53
0	2.8622	0.549	0.039	0	6	CORO1A
0	2.84627	0.593	0.082	0	6	CLEC2D
0	2.64839	0.453	0.043	0	6	CRIP1
0	2.62481	0.522	0.024	0	6	IL2RG
0	2.56473	0.351	0.007	0	6	TRAT1
0	2.54791	0.622	0.076	0	6	S100A4
0	2.51476	0.446	0.038	0	6	CD52
0	2.50538	0.543	0.088	0	6	CD44
0	2.50212	0.443	0.029	0	6	HCST
0	2.48437	0.478	0.063	0	6	TGFB1
0	2.48177	0.402	0.016	0	6	ADGRE5
0	2.43109	0.301	0.023	0	6	IL7R
0	2.42415	0.327	0.013	0	6	OASL
0	2.38395	0.42	0.021	0	6	CYTIP
0	2.37232	0.35	0.008	0	6	SPOCK2
0	2.36411	0.358	0.005	0	6	GZMM
0	2.33123	0.755	0.212	0	6	CYBA
0	2.31334	0.415	0.038	0	6	ALOX5AP
0	2.26116	0.399	0.025	0	6	SAMSN1
0	2.22987	0.319	0.003	0	6	CD247
0	2.18339	0.344	0.044	0	6	RGCC
0	2.18336	0.525	0.065	0	6	LAPTM5
0	2.17293	0.288	0.016	0	6	CD69
0	2.12833	0.374	0.027	0	6	WIPF1
0	2.1168	0.346	0.023	0	6	EVI2B
0	2.10027	0.317	0.004	0	6	CD3E
0	2.08768	0.306	0.005	0	6	CD6
0	1.98602	0.476	0.094	0	6	ISG20
0	1.98472	1	0.947	0	6	B2M
0	1.97976	0.288	0.006	0	6	S1PR4
0	1.95711	0.371	0.058	0	6	FYN
0	1.93718	0.366	0.049	0	6	LSP1
0	1.92436	0.275	0.005	0	6	SH2D2A
0	1.89593	0.273	0.017	0	6	GNG2
0	1.87866	0.438	0.082	0	6	FXYD5
0	1.86701	0.305	0.032	0	6	AKNA
0	1.86085	0.325	0.029	0	6	CD37
0	1.8565	0.273	0.005	0	6	PTPN22
0	1.84415	0.3	0.029	0	6	LCP1
0	1.83152	0.278	0.023	0	6	DOK2
0	1.82576	0.273	0.009	0	6	LCK
0	1.71281	0.283	0.03	0	6	GPSM3
1.52727e-282	1.99935	0.716	0.286	3.0382e-278	6	SH3BGRL3
4.69588e-276	1.93917	0.376	0.068	9.34152e-272	6	LIMD2
3.49567e-274	2.33295	0.629	0.231	6.95393e-270	6	EZR
4.86623e-265	1.54523	0.287	0.038	9.68038e-261	6	VAMP8
3.40289e-261	1.90861	0.444	0.104	6.76936e-257	6	CDC42SE2
1.09376e-257	1.89879	0.351	0.061	2.17581e-253	6	RORA
1.82984e-252	1.54895	0.256	0.031	3.64011e-248	6	LPXN
9.28793e-249	1.83847	0.831	0.518	1.84765e-244	6	SARAF
3.3479e-245	1.44809	0.838	0.416	6.65997e-241	6	HLA-E
1.04181e-242	1.80854	0.866	0.55	2.07248e-238	6	BTG1
1.33533e-235	1.58197	0.353	0.063	2.65636e-231	6	GIMAP7
1.19716e-214	1.7201	0.273	0.044	2.38151e-210	6	ITGB2
3.02446e-211	1.70432	0.588	0.212	6.01655e-207	6	EMP3
8.57653e-208	1.67181	0.415	0.108	1.70613e-203	6	STK4
2.93339e-207	1.88493	0.383	0.094	5.83539e-203	6	CHST12
2.17131e-202	1.73442	0.28	0.049	4.31938e-198	6	C12orf75
7.79348e-191	1.44375	0.278	0.05	1.55036e-186	6	GMFG
1.68874e-174	1.09498	0.909	0.722	3.35941e-170	6	OAZ1
1.05267e-172	1.55997	0.276	0.052	2.09408e-168	6	GPR183
1.54796e-169	1.84243	0.549	0.236	3.07935e-165	6	TAGLN2
3.85153e-167	1.82646	0.318	0.078	7.66184e-163	6	APOBEC3G
1.47831e-163	1.42015	0.715	0.427	2.94079e-159	6	CALM1
2.79552e-162	1.6185	0.322	0.079	5.56113e-158	6	RARRES3
5.36047e-162	1.63278	0.413	0.133	1.06636e-157	6	MSN
4.35076e-161	1.66998	0.376	0.111	8.65497e-157	6	PPP2R5C
1.47453e-160	1.83984	0.463	0.17	2.93328e-156	6	LITAF
4.92426e-156	1.51044	0.26	0.054	9.79584e-152	6	EVL
0	3.21843	0.656	0.063	0	7	UBE2C
0	2.79899	0.507	0.035	0	7	TOP2A
0	2.59001	0.804	0.255	0	7	HMGB2
0	2.3273	0.47	0.041	0	7	CENPF
0	2.20082	0.496	0.05	0	7	CDK1
0	2.17277	0.974	0.589	0	7	STMN1
0	2.0384	0.525	0.057	0	7	TYMS
0	2.0259	0.851	0.228	0	7	TNNI3
0	2.01263	0.532	0.081	0	7	KIAA0101
0	1.83993	0.471	0.053	0	7	MAD2L1
0	1.78461	0.532	0.09	0	7	NUSAP1
0	1.76812	0.39	0.037	0	7	BIRC5
0	1.73243	0.45	0.045	0	7	ZWINT
0	1.69562	0.391	0.034	0	7	UBE2T
0	1.61425	0.391	0.043	0	7	IHH
0	1.49166	0.287	0.015	0	7	SPC25
0	1.43877	0.31	0.021	0	7	PBK
0	1.36659	0.277	0.021	0	7	TPX2
1.07735e-302	1.42781	0.282	0.023	2.14318e-298	7	MKI67
4.93397e-295	2.15988	0.97	0.644	9.81515e-291	7	TUBA1B
1.52624e-290	1.45986	0.304	0.029	3.03615e-286	7	TK1
8.52676e-285	2.08306	0.333	0.038	1.69623e-280	7	CDC20
1.64846e-283	1.48549	0.313	0.032	3.27929e-279	7	CDKN3
1.79243e-271	1.83592	0.556	0.111	3.56569e-267	7	INHBB
1.29267e-268	1.54088	0.291	0.029	2.57152e-264	7	CCNB2
1.38303e-266	1.54043	0.263	0.023	2.75127e-262	7	CENPA
7.69566e-261	1.17986	0.263	0.024	1.5309e-256	7	TACC3
6.2465e-255	1.22518	0.331	0.04	1.24262e-250	7	BUB1
6.53387e-253	1.64989	0.497	0.097	1.29978e-248	7	CKAP2
8.08891e-252	1.40311	0.306	0.035	1.60913e-247	7	ASPM
1.00953e-250	1.30018	0.34	0.044	2.00825e-246	7	LMNB1
1.68457e-249	1.20813	0.253	0.023	3.35111e-245	7	UHRF1
3.72666e-246	1.75958	0.595	0.145	7.41344e-242	7	CKS1B
1.31133e-240	1.21605	0.26	0.026	2.60863e-236	7	RAD51AP1
1.1192e-236	1.74793	0.937	0.592	2.22643e-232	7	TUBB
2.35721e-236	2.0762	0.382	0.061	4.6892e-232	7	CCNB1
9.5651e-231	1.29433	0.357	0.053	1.90279e-226	7	CENPW
1.22359e-228	1.23762	0.293	0.036	2.43408e-224	7	CENPU
3.21165e-226	1.65998	0.478	0.099	6.38893e-222	7	HMGB3
1.09515e-225	1.85764	0.857	0.415	2.17858e-221	7	ATPIF1
2.15343e-221	1.43947	0.99	0.593	4.28382e-217	7	RBP1
7.72906e-220	1.46423	0.876	0.313	1.53754e-215	7	GSTA1
1.49369e-217	1.66544	0.92	0.555	2.9714e-213	7	HMGN2
2.45923e-209	1.78869	0.494	0.115	4.89215e-205	7	PCNA
1.23312e-208	1.45882	0.946	0.717	2.45304e-204	7	HMGB1
9.59925e-203	1.17788	0.258	0.03	1.90958e-198	7	PRC1
2.58969e-202	1.21514	0.298	0.041	5.15167e-198	7	RMI2
1.55854e-199	1.30891	0.401	0.076	3.1004e-195	7	DTYMK
1.30173e-196	1.4103	0.657	0.192	2.58953e-192	7	BEX1
3.61365e-196	1.30838	0.395	0.075	7.18864e-192	7	TMSB15A
2.46695e-192	1.7243	0.807	0.389	4.90751e-188	7	RANBP1
2.37046e-189	1.56731	0.734	0.292	4.71555e-185	7	LSM5
5.00067e-186	1.23756	0.935	0.452	9.94783e-182	7	SERPINE2
1.09201e-183	1.48423	0.602	0.18	2.17233e-179	7	FDXR
4.47642e-183	1.49369	0.486	0.121	8.90494e-179	7	TMEM106C
1.38436e-182	1.29602	0.937	0.501	2.7539e-178	7	MAGED2
1.11344e-181	1.17894	0.324	0.053	2.21496e-177	7	SPDL1
5.57563e-181	1.1274	0.752	0.241	1.10916e-176	7	AMH
2.25502e-179	1.38317	0.933	0.638	4.48591e-175	7	H2AFZ
1.23328e-171	1.26884	0.92	0.557	2.45337e-167	7	NGFRAP1
1.0545e-170	1.49474	0.715	0.29	2.09771e-166	7	ANXA6
2.07103e-165	1.19209	0.409	0.092	4.11991e-161	7	ITGB3BP
1.38667e-164	1.15804	0.303	0.052	2.7585e-160	7	RNASEH2A
1.37686e-162	1.42687	0.584	0.192	2.739e-158	7	LSM4
6.14738e-162	1.22458	0.41	0.092	1.2229e-157	7	LPL
9.92244e-162	1.4146	0.649	0.227	1.97387e-157	7	CKB
5.61115e-161	1.21503	0.92	0.547	1.11623e-156	7	LY6E
1.69391e-160	1.36021	0.477	0.128	3.3697e-156	7	REEP6
8.61689e-159	1.09012	0.266	0.042	1.71416e-154	7	CENPK
1.22355e-157	1.1195	0.627	0.195	2.43402e-153	7	HSD17B1
5.29939e-156	1.2887	0.74	0.291	1.05421e-151	7	GATM
1.7045e-150	1.23803	0.605	0.199	3.39075e-146	7	APOA1
2.25679e-150	1.16205	0.34	0.07	4.48944e-146	7	GGH
2.69041e-149	1.44878	0.763	0.37	5.35203e-145	7	PSMA3
3.2694e-147	1.24008	0.448	0.12	6.50383e-143	7	H2AFY2
6.02048e-147	1.08408	0.289	0.052	1.19765e-142	7	SMIM1
4.47498e-144	0.96649	0.252	0.04	8.90208e-140	7	CDCA4
2.18518e-143	1.01998	0.252	0.041	4.34698e-139	7	FAM64A
6.01066e-138	0.867169	0.994	0.859	1.1957e-133	7	ACTB
8.25386e-137	1.29735	0.767	0.373	1.64194e-132	7	CBX3
1.0829e-135	1.23904	0.565	0.19	2.15421e-131	7	TCEA3
4.88764e-134	1.06371	0.964	0.816	9.72298e-130	7	CALM2
3.17878e-133	1.14057	0.325	0.07	6.32354e-129	7	CTSV
1.40663e-132	1.26387	0.652	0.265	2.7982e-128	7	TRAPPC4
2.89153e-132	1.34001	0.824	0.473	5.75212e-128	7	PRDX2
9.98017e-132	1.27741	0.707	0.321	1.98536e-127	7	DBI
1.72118e-131	1.03565	0.379	0.094	3.42395e-127	7	TMPO
1.14276e-128	1.07482	0.314	0.067	2.2733e-124	7	KIF22
2.31434e-128	1.13159	0.583	0.204	4.60391e-124	7	PRKAR2B
1.92226e-125	0.991497	0.364	0.088	3.82396e-121	7	HDHD3
4.55819e-125	1.80522	0.433	0.135	9.06761e-121	7	PTTG1
9.5917e-123	0.934253	0.948	0.888	1.90808e-118	7	TMSB10
2.26437e-122	1.31477	0.445	0.138	4.50452e-118	7	STRA13
2.65842e-122	0.994373	0.455	0.13	5.2884e-118	7	FST
1.19195e-121	1.48198	0.616	0.252	2.37114e-117	7	CKS2
1.51091e-121	1.04071	0.875	0.541	3.00565e-117	7	CD99
1.34999e-120	1.07706	0.869	0.58	2.68553e-116	7	GSTP1
5.29144e-120	1.07975	0.386	0.105	1.05263e-115	7	RPA3
1.11618e-119	1.07119	0.372	0.099	2.22041e-115	7	PXMP2
3.14819e-119	1.16518	0.382	0.103	6.26269e-115	7	SMC4
0	3.67792	0.933	0.24	0	8	SPARCL1
0	3.40716	0.562	0.033	0	8	VWF
0	3.36744	0.628	0.031	0	8	EGFL7
0	3.33284	0.36	0.019	0	8	ACKR1
0	3.22263	0.591	0.117	0	8	SOCS3
0	3.12363	0.506	0.023	0	8	AQP1
0	2.96937	0.415	0.013	0	8	CCL14
0	2.95898	0.523	0.028	0	8	CLEC14A
0	2.86684	0.517	0.046	0	8	CLDN5
0	2.84771	0.372	0.019	0	8	ENPP2
0	2.80373	0.561	0.073	0	8	A2M
0	2.64831	0.765	0.176	0	8	GNG11
0	2.6301	0.477	0.049	0	8	LDB2
0	2.58988	0.438	0.023	0	8	EMCN
0	2.53412	0.465	0.053	0	8	RAMP2
0	2.27847	0.479	0.065	0	8	BCAM
0	2.25615	0.393	0.02	0	8	ADGRL4
0	2.24805	0.398	0.032	0	8	ESAM
0	2.2199	0.393	0.023	0	8	ECSCR.1
0	2.13977	0.482	0.065	0	8	GIMAP7
0	2.12377	0.311	0.026	0	8	CD34
0	2.09062	0.332	0.023	0	8	PECAM1
0	2.07001	0.331	0.026	0	8	MYCT1
0	2.00439	0.3	0.02	0	8	CYYR1
0	1.97109	0.284	0.019	0	8	PALMD
0	1.64373	0.261	0.016	0	8	CXorf36
1.03663e-291	1.76395	0.253	0.017	2.06217e-287	8	TIE1
2.04589e-288	1.68933	0.672	0.153	4.0699e-284	8	HLA-DRB1
5.38609e-287	2.0874	0.325	0.032	1.07145e-282	8	EFNA1
9.97066e-285	1.96256	0.287	0.024	1.98346e-280	8	LEPR
1.54549e-283	1.90268	0.306	0.028	3.07444e-279	8	PCAT19
8.15928e-279	2.31918	0.471	0.075	1.62313e-274	8	TNFSF10
4.89104e-275	2.15608	0.402	0.054	9.72975e-271	8	SDPR
2.34054e-273	2.02815	0.834	0.302	4.65604e-269	8	CD74
4.14907e-266	2.42364	0.502	0.093	8.25374e-262	8	LPAR6
3.46437e-258	1.84329	0.363	0.045	6.89167e-254	8	GIMAP4
1.63624e-250	2.17334	0.378	0.052	3.25496e-246	8	CRIP2
8.26051e-249	1.48948	0.992	0.949	1.64326e-244	8	B2M
3.66962e-230	1.60678	0.259	0.025	7.29998e-226	8	GIMAP1
2.18373e-220	1.69499	0.363	0.052	4.34409e-216	8	HLA-DRB5
8.239e-217	2.16784	0.582	0.149	1.63898e-212	8	ITM2A
9.65715e-210	2.18972	0.828	0.428	1.9211e-205	8	HLA-E
8.4726e-206	1.87315	0.294	0.037	1.68545e-201	8	TGFBR2
1.71768e-203	1.15395	0.727	0.236	3.41697e-199	8	TM4SF1
2.34063e-200	1.6677	0.893	0.509	4.65621e-196	8	HLA-C
3.5519e-200	1.02913	0.611	0.173	7.0658e-196	8	HLA-DRA
4.54536e-200	2.33035	0.595	0.176	9.04208e-196	8	TXNIP
2.12421e-192	2.17306	0.547	0.144	4.22568e-188	8	MGP
9.63348e-190	3.54102	0.575	0.184	1.91639e-185	8	CLU
1.92242e-189	2.22332	0.509	0.131	3.82427e-185	8	IFI44L
1.09221e-188	1.51068	0.91	0.544	2.17274e-184	8	HLA-B
3.21454e-172	1.92557	0.383	0.076	6.39469e-168	8	CALCRL
5.40341e-170	1.07902	0.453	0.103	1.0749e-165	8	HLA-DPA1
6.18786e-163	1.9115	0.401	0.091	1.23095e-158	8	NPDC1
7.22741e-162	1.61665	0.918	0.695	1.43775e-157	8	IGFBP7
4.83589e-160	1.52111	0.326	0.056	9.62004e-156	8	ANGPT2
1.01658e-153	1.91459	0.357	0.074	2.02227e-149	8	NFIB
2.78267e-153	2.12841	0.358	0.076	5.53557e-149	8	ID1
1.03587e-149	1.6192	0.858	0.555	2.06066e-145	8	FOS
4.72262e-149	1.5306	0.256	0.039	9.39472e-145	8	ELK3
3.13737e-148	1.93215	0.418	0.106	6.24116e-144	8	PLK2
1.99147e-141	1.25738	0.25	0.037	3.96164e-137	8	TM4SF18
6.09079e-141	1.94161	0.738	0.408	1.21164e-136	8	DUSP1
1.43693e-138	2.02865	0.678	0.317	2.85849e-134	8	ZFP36
5.06239e-136	1.13365	0.857	0.559	1.00706e-131	8	HLA-A
2.16994e-135	1.95806	0.413	0.113	4.31667e-131	8	ENG
1.01673e-133	1.50919	0.387	0.093	2.02257e-129	8	FXYD5
1.07311e-133	1.67763	0.328	0.07	2.13474e-129	8	EPAS1
1.38239e-131	1.60747	0.82	0.523	2.75e-127	8	JUNB
2.75183e-127	1.89149	0.454	0.139	5.47421e-123	8	ARL4A
3.7873e-126	1.43407	0.325	0.069	7.53407e-122	8	NNMT
1.46473e-125	1.99624	0.346	0.084	2.91378e-121	8	LIFR
1.07064e-124	1.77685	0.316	0.07	2.12982e-120	8	DUSP6
6.01778e-123	1.61407	0.59	0.233	1.19712e-118	8	CAV1
2.07405e-119	1.4701	0.302	0.064	4.12591e-115	8	ARHGAP29
2.83592e-117	2.11452	0.37	0.098	5.6415e-113	8	C10orf10
3.72534e-117	1.49436	0.817	0.587	7.41081e-113	8	IFITM3
1.53168e-113	1.74952	0.55	0.219	3.04697e-109	8	IFITM1
1.17035e-112	1.75689	0.495	0.187	2.32817e-108	8	MGST2
4.57121e-108	1.37321	0.28	0.059	9.09351e-104	8	HLA-DMA
2.27489e-107	1.29454	0.851	0.54	4.52545e-103	8	IFI27
2.15239e-100	1.35079	0.393	0.118	4.28174e-96	8	TFPI
9.18342e-94	1.58142	0.498	0.201	1.82686e-89	8	TCF4
7.20214e-92	1.67518	0.378	0.129	1.43272e-87	8	PRCP
1.05211e-91	1.49505	0.348	0.101	2.09297e-87	8	TIMP3
6.85462e-91	1.45065	0.709	0.429	1.36359e-86	8	IER2
1.13107e-87	1.74579	0.494	0.212	2.25003e-83	8	GSN
9.12939e-86	1.72158	0.453	0.187	1.81611e-81	8	RNASE1
1.09801e-85	1.41986	0.392	0.132	2.18428e-81	8	EMP1
3.11671e-82	0.582435	0.36	0.112	6.20007e-78	8	HLA-DPB1
6.80098e-82	1.41252	0.258	0.065	1.35292e-77	8	IFIT3
2.83153e-80	1.53899	0.614	0.325	5.63276e-76	8	CTGF
5.18353e-73	1.53275	0.274	0.082	1.03116e-68	8	EHD4
1.38797e-71	1.56747	0.296	0.095	2.76109e-67	8	SLC2A3
1.48866e-64	1.23197	0.299	0.099	2.9614e-60	8	PSMB9
1.26694e-59	1.3399	0.337	0.13	2.52033e-55	8	AP1S2
2.16071e-58	1.15815	0.62	0.397	4.2983e-54	8	CD59
1.14307e-57	1.42506	0.576	0.383	2.27391e-53	8	IFITM2
2.5725e-57	1.34638	0.608	0.447	5.11747e-53	8	FKBP1A
2.05451e-56	1.36756	0.274	0.096	4.08703e-52	8	HSPA2
0	3.30883	0.885	0.117	0	9	KRT18
0	2.6636	0.931	0.24	0	9	CKS2
0	2.58834	0.953	0.223	0	9	CHORDC1
0	2.47578	0.567	0.029	0	9	EGR4
0	2.33476	0.82	0.091	0	9	SNAPC1
0	2.33428	0.997	0.567	0	9	HSPE1
0	2.30423	0.899	0.174	0	9	ZFAND2A
0	2.2178	0.82	0.11	0	9	KRT8
0	2.17871	0.754	0.079	0	9	HEY2
0	2.15983	0.977	0.377	0	9	CITED2
0	2.15528	0.742	0.051	0	9	LIPH
0	2.0441	0.954	0.22	0	9	DNAJB4
0	2.03547	0.725	0.109	0	9	GMNN
0	1.97611	0.872	0.193	0	9	UBXN8
0	1.96179	0.925	0.285	0	9	GATM
0	1.89021	0.76	0.091	0	9	PMAIP1
0	1.85816	0.781	0.1	0	9	ARL5B
0	1.81056	0.876	0.21	0	9	BAG3
0	1.7554	0.735	0.101	0	9	INHA
0	1.74215	0.613	0.048	0	9	RP11-277P12.20
0	1.6718	0.888	0.229	0	9	PVRL2
0	1.665	0.885	0.257	0	9	NOP58
0	1.66188	0.644	0.11	0	9	ARL4D
0	1.55743	0.743	0.135	0	9	JMJD6
0	1.50442	0.63	0.057	0	9	WT1
0	1.47555	0.827	0.187	0	9	AKIRIN1
0	1.43829	0.541	0.051	0	9	PRDM1
0	1.42916	0.576	0.043	0	9	EGR3
0	1.41885	0.645	0.083	0	9	AMOTL2
0	1.38188	0.742	0.138	0	9	DUSP14
0	1.35868	0.541	0.075	0	9	PTGER2
0	1.35435	0.791	0.157	0	9	SRPX
0	1.34779	0.768	0.158	0	9	MGARP
0	1.34526	0.651	0.108	0	9	ATF3
0	1.28715	0.58	0.058	0	9	LSR
0	1.25189	0.474	0.028	0	9	ZNF814
0	1.22202	0.787	0.157	0	9	DSP
0	1.20263	0.547	0.077	0	9	CSPP1
0	1.18376	0.586	0.09	0	9	ING1
0	1.12976	0.613	0.085	0	9	CRNDE
0	1.11501	0.306	0.016	0	9	AC018647.3
0	1.09591	0.485	0.043	0	9	KIAA0895
0	0.967645	0.394	0.031	0	9	MAOA
0	0.949239	0.393	0.027	0	9	EFNB2
0	0.938891	0.469	0.056	0	9	SCYL2
0	0.902748	0.359	0.031	0	9	SPATA5L1
0	0.854414	0.303	0.013	0	9	CHAC1
0	0.812528	0.344	0.031	0	9	AJUBA
0	0.7844	0.367	0.033	0	9	ANKH
0	0.723509	0.303	0.014	0	9	NUAK2
0	0.689918	0.258	0.015	0	9	MYL7
8.59958e-300	1.03688	0.529	0.079	1.71071e-295	9	TNPO3
3.13684e-290	1.39828	0.784	0.179	6.24012e-286	9	FILIP1L
3.17091e-290	0.962987	0.514	0.076	6.30789e-286	9	TEAD1
2.55883e-288	1.17838	0.529	0.084	5.09029e-284	9	MTRF1L
1.57098e-287	0.751038	0.358	0.037	3.12515e-283	9	MTRNR2L12
5.84102e-287	0.901223	0.463	0.062	1.16195e-282	9	ZNF711
9.14777e-283	0.892271	0.356	0.037	1.81977e-278	9	FAM64A
7.92124e-279	0.881341	0.343	0.035	1.57577e-274	9	HEG1
2.29804e-277	1.8456	0.991	0.399	4.57148e-273	9	HSPH1
4.09906e-277	1.30444	0.789	0.185	8.15427e-273	9	MAFF
3.39919e-275	1.32928	0.735	0.171	6.76202e-271	9	RBM22
1.03446e-273	1.64299	0.986	0.461	2.05785e-269	9	EIF5
2.66126e-273	0.82665	0.486	0.071	5.29405e-269	9	MIR202HG
8.29712e-273	0.799094	0.376	0.043	1.65055e-268	9	BCAR3
2.33622e-271	0.976564	0.645	0.122	4.64744e-267	9	REEP6
1.3039e-268	1.35683	0.809	0.216	2.59386e-264	9	ETF1
2.69548e-264	1.1883	0.625	0.12	5.36213e-260	9	EMX2
2.23287e-263	1.19701	0.662	0.136	4.44185e-259	9	ENC1
3.2639e-261	1.21369	0.665	0.139	6.49288e-257	9	PLAT
2.32591e-260	1.39859	0.723	0.17	4.62693e-256	9	GADD45G
6.72582e-260	0.90919	0.505	0.081	1.33797e-255	9	UQCRHL
9.66339e-260	1.09234	0.657	0.135	1.92234e-255	9	CSRP2
1.00806e-259	0.982713	0.572	0.103	2.00534e-255	9	RIMKLB
1.49974e-259	1.45132	0.807	0.213	2.98343e-255	9	HNRNPA1L2
4.81999e-258	1.52514	0.991	0.487	9.58841e-254	9	DNAJB6
2.23582e-257	1.54631	0.995	0.511	4.44771e-253	9	DNAJA1
2.28104e-257	1.0545	0.63	0.122	4.53767e-253	9	FGD4
1.89785e-255	1.07669	0.708	0.16	3.7754e-251	9	PTS
8.70228e-254	0.970938	0.635	0.125	1.73115e-249	9	MYO10
2.50952e-252	0.821247	0.277	0.025	4.99218e-248	9	HEY1
2.18877e-250	1.01176	0.408	0.055	4.35412e-246	9	IGF2BP2
4.85335e-249	1.07334	0.898	0.229	9.65478e-245	9	TNNI3
8.67399e-247	0.884461	0.263	0.023	1.72552e-242	9	PDGFA
1.03458e-244	1.00058	0.451	0.069	2.05809e-240	9	ARHGAP18
1.84497e-244	0.761575	0.448	0.067	3.6702e-240	9	B3GNT2
2.69003e-243	0.903653	0.566	0.105	5.35127e-239	9	C3orf58
4.5295e-243	0.845975	0.443	0.066	9.01054e-239	9	CTSV
1.09945e-242	0.622695	0.324	0.035	2.18714e-238	9	CHRM3
7.94028e-242	1.0576	0.702	0.16	1.57956e-237	9	WIPF3
6.63063e-241	1.59247	0.989	0.455	1.31903e-236	9	DNAJB1
1.79099e-235	0.767194	0.343	0.042	3.56281e-231	9	NCKAP5L
6.23021e-235	1.16853	0.823	0.234	1.23938e-230	9	LEPROTL1
9.26264e-233	1.09294	0.722	0.177	1.84262e-228	9	ATG101
1.46539e-231	0.682549	0.379	0.051	2.9151e-227	9	SESN2
5.78957e-231	1.20802	0.497	0.09	1.15172e-226	9	FAM210A
1.08609e-229	0.82803	0.443	0.07	2.16056e-225	9	LATS2
1.2085e-228	0.834376	0.436	0.069	2.40406e-224	9	EZH2
6.61205e-228	0.676113	0.381	0.053	1.31534e-223	9	BCL2L12
2.34641e-227	1.29425	0.905	0.305	4.66772e-223	9	AHSA1
0	2.74287	0.785	0.17	0	10	HTRA1
0	1.45551	0.294	0.013	0	10	SPP1
0	0.88085	0.466	0.05	0	10	LYZ
6.42181e-297	1.66894	0.796	0.181	1.27749e-292	10	DONSON
4.52571e-296	2.5146	0.816	0.226	9.00299e-292	10	IGFBP2
3.88734e-231	1.67453	0.43	0.062	7.73308e-227	10	MYH11
1.5188e-218	1.55602	0.251	0.021	3.02134e-214	10	PWRN1
4.86325e-200	1.89883	0.695	0.207	9.67447e-196	10	GREB1
4.60521e-189	1.8812	0.504	0.107	9.16113e-185	10	HS6ST1
1.15136e-188	1.76669	0.413	0.072	2.29041e-184	10	SEMA6D
5.03831e-185	1.82557	0.684	0.197	1.00227e-180	10	VCAN
9.87657e-172	1.33382	0.316	0.045	1.96475e-167	10	AP000769.1
1.44848e-171	2.19949	0.635	0.196	2.88147e-167	10	FN1
1.14203e-163	1.80101	0.722	0.255	2.27184e-159	10	GPX3
1.58683e-158	1.66313	0.708	0.242	3.15669e-154	10	ACSM3
1.14931e-155	1.68234	0.549	0.151	2.28632e-151	10	CDH2
7.03775e-146	1.81657	0.583	0.188	1.40002e-141	10	DPYSL3
1.67137e-138	1.13507	0.996	0.886	3.32485e-134	10	TMSB10
4.22148e-130	1.49768	0.377	0.082	8.3978e-126	10	EML5
1.43245e-125	1.15357	0.919	0.458	2.84957e-121	10	SERPINE2
1.29207e-122	1.46802	0.372	0.084	2.57031e-118	10	PLP1
1.46843e-122	1.42736	0.681	0.264	2.92115e-118	10	TSPAN6
1.27474e-116	1.36329	0.596	0.207	2.53585e-112	10	PRKAR2B
2.3335e-114	1.07268	0.798	0.322	4.64204e-110	10	GSTA1
2.81196e-111	1.06522	1	0.964	5.59384e-107	10	MALAT1
3.31415e-109	0.984565	0.977	0.598	6.59284e-105	10	RBP1
3.008e-100	1.46962	0.578	0.226	5.98381e-96	10	SFRP4
4.95799e-98	1.35149	0.532	0.184	9.86293e-94	10	SPRR2F
1.18922e-97	1.39031	0.419	0.125	2.36571e-93	10	KIDINS220
3.99942e-94	1.3439	0.551	0.207	7.95605e-90	10	BAMBI
1.30055e-92	0.976394	0.903	0.618	2.58718e-88	10	MDK
8.96777e-92	0.927429	0.502	0.171	1.78396e-87	10	ACTA2
1.66472e-90	1.56172	0.563	0.238	3.31163e-86	10	THBS1
5.49814e-90	1.2505	0.267	0.058	1.09374e-85	10	DUSP16
2.01455e-89	1.43714	0.639	0.3	4.00754e-85	10	GJA1
3.74443e-89	1.22727	0.383	0.112	7.44879e-85	10	WASF1
4.32467e-89	1.33606	0.271	0.059	8.60306e-85	10	SOBP
1.45039e-88	1.24497	0.758	0.406	2.88526e-84	10	XIST
2.35064e-88	1.44462	0.547	0.218	4.67613e-84	10	INSR
8.63483e-83	1.27965	0.31	0.079	1.71773e-78	10	CRHBP
2.50216e-81	1.32603	0.343	0.099	4.97756e-77	10	CDH3
4.07368e-81	1.15843	0.312	0.082	8.10377e-77	10	LIMS2
1.7473e-79	1.09069	0.487	0.173	3.4759e-75	10	DSP
2.99139e-79	1.29744	0.54	0.23	5.95077e-75	10	FLNA
4.63691e-79	1.25537	0.534	0.225	9.22421e-75	10	GTF2I
7.99499e-77	0.671309	0.998	0.86	1.59044e-72	10	ACTB
2.05063e-76	1.21651	0.449	0.166	4.07932e-72	10	YAP1
6.253e-76	1.268	0.52	0.218	1.24391e-71	10	ENAH
2.00724e-75	1.09239	0.253	0.061	3.993e-71	10	RP11-386G11.10
1.42308e-74	1.11008	0.265	0.064	2.83094e-70	10	FAM78A
4.25274e-74	1.36852	0.448	0.171	8.45998e-70	10	HUWE1
5.16232e-73	0.751043	0.966	0.787	1.02694e-68	10	ACTG1
6.01288e-73	1.21071	0.403	0.136	1.19614e-68	10	FST
2.97274e-71	0.974154	0.83	0.534	5.91367e-67	10	SOX4
3.38602e-69	1.2047	0.549	0.249	6.73582e-65	10	IVNS1ABP
4.5697e-69	1.13222	0.394	0.136	9.0905e-65	10	GRB14
7.39798e-69	1.17868	0.298	0.086	1.47168e-64	10	LTBP3
2.54017e-68	0.98417	0.3	0.084	5.05316e-64	10	DAPL1
9.93587e-68	1.14323	0.415	0.153	1.97654e-63	10	MAOB
1.38998e-67	1.09042	0.356	0.116	2.76508e-63	10	DAG1
2.92575e-67	1.07742	0.368	0.123	5.8202e-63	10	ABCA8
6.2369e-67	1.11694	0.468	0.183	1.24071e-62	10	H1F0
4.47043e-66	1.19726	0.482	0.2	8.89303e-62	10	CCND2
5.50207e-65	0.998111	0.504	0.203	1.09453e-60	10	BEX1
3.34943e-61	1.03664	0.276	0.081	6.66302e-57	10	PRAME
4.39873e-61	1.17253	0.319	0.105	8.75039e-57	10	FOXO1
1.14609e-60	1.20468	0.372	0.138	2.27992e-56	10	USP22
1.70858e-60	0.807823	0.818	0.51	3.39889e-56	10	MAGED2
2.40019e-60	1.0748	0.601	0.314	4.7747e-56	10	DDX17
3.23543e-60	1.11111	0.41	0.164	6.43624e-56	10	MYH9
3.34861e-59	1.11256	0.274	0.081	6.6614e-55	10	WNK3
7.17123e-59	0.991075	0.314	0.102	1.42657e-54	10	MT1E
4.25785e-58	1.12515	0.323	0.109	8.47015e-54	10	MEX3B
3.39869e-57	0.842792	0.292	0.089	6.76102e-53	10	PRR15
5.70005e-57	1.11374	0.336	0.118	1.13391e-52	10	TBC1D4
7.58705e-57	0.826105	0.731	0.457	1.50929e-52	10	SMS
2.12818e-56	1.06811	0.496	0.225	4.23358e-52	10	PPP1R12B
1.41217e-54	0.881851	0.507	0.228	2.80922e-50	10	HNRNPA1L2
2.00303e-53	0.674941	0.913	0.793	3.98463e-49	10	MYL6
3.32991e-53	1.097	0.33	0.121	6.62418e-49	10	OSBPL1A
4.27017e-53	1.09901	0.551	0.285	8.49464e-49	10	VMP1
2.23202e-52	0.840225	0.751	0.464	4.44015e-48	10	ID3
2.49387e-52	0.982903	0.399	0.161	4.96106e-48	10	NUP214
4.55667e-50	1.02831	0.334	0.126	9.06458e-46	10	SLC5A3
1.23881e-49	0.663476	0.668	0.374	2.46437e-45	10	AC090498.1
3.69795e-49	1.00468	0.495	0.249	7.35633e-45	10	FSCN1
2.05842e-48	0.623931	0.848	0.598	4.09482e-44	10	STMN1
1.199e-47	0.759979	0.774	0.546	2.38517e-43	10	PCBP2
1.46832e-47	0.968253	0.531	0.279	2.92093e-43	10	SYNE2
1.72984e-46	0.884434	0.693	0.495	3.44118e-42	10	NDUFS5
1.94196e-44	0.775557	0.412	0.177	3.86314e-40	10	GRIK1
4.31209e-42	0.981597	0.309	0.122	8.57804e-38	10	SCD
5.52684e-42	1.07231	0.3	0.117	1.09945e-37	10	F3
7.91008e-42	0.832024	0.451	0.222	1.57355e-37	10	PET100
9.21667e-42	0.745624	0.372	0.156	1.83347e-37	10	NDP
1.71264e-41	1.09044	0.343	0.149	3.40695e-37	10	FKBP9
1.89309e-40	0.919616	0.446	0.224	3.76593e-36	10	FAM198B
2.16691e-40	0.632616	0.601	0.351	4.31063e-36	10	MT2A
4.46174e-40	0.891542	0.3	0.118	8.87574e-36	10	NR5A2
5.82128e-40	0.848537	0.5	0.269	1.15803e-35	10	LAPTM4B
0	4.76892	0.983	0.231	0	11	TM4SF1
0	3.73408	0.775	0.043	0	11	ANGPT2
0	3.6503	0.741	0.022	0	11	TM4SF18
0	3.528	0.687	0.059	0	11	NNMT
0	3.27694	0.687	0.044	0	11	CLDN5
0	2.84107	0.618	0.034	0	11	C4orf32
0	2.80831	0.631	0.073	0	11	TNFSF10
0	2.71599	0.679	0.069	0	11	CALCRL
0	2.65599	0.374	0.021	0	11	ACKR1
0	2.55746	0.612	0.064	0	11	GIMAP7
0	2.53802	0.727	0.123	0	11	EMP1
0	2.48763	0.818	0.18	0	11	GNG11
0	2.42476	0.543	0.021	0	11	MYCT1
0	2.33675	0.438	0.03	0	11	ZNF385D
0	2.29427	0.516	0.023	0	11	PCAT19
0	2.21676	0.415	0.022	0	11	CTHRC1
0	2.21454	0.582	0.082	0	11	ETS2
0	2.18289	0.509	0.033	0	11	CLEC14A
0	2.11055	0.459	0.033	0	11	CLIC2
0	2.06069	0.457	0.022	0	11	ADGRL4
0	2.02094	0.424	0.025	0	11	GIMAP6
0	1.99867	0.937	0.246	0	11	SPARCL1
0	1.96007	0.326	0.008	0	11	SOX17
0	1.92785	0.511	0.04	0	11	VWF
0	1.80018	0.409	0.03	0	11	AQP1
0	1.75291	0.43	0.027	0	11	EMCN
0	1.70549	0.351	0.018	0	11	GIMAP8
0	1.65981	0.363	0.016	0	11	ERG
0	1.62882	0.345	0.024	0	11	BACE2
0	1.50955	0.303	0.009	0	11	HLX
0	1.48438	0.284	0.016	0	11	TMEM255B
0	1.45665	0.292	0.014	0	11	PTPRB
0	1.34115	0.28	0.015	0	11	RAMP3
9.3265e-304	1.41172	0.351	0.028	1.85532e-299	11	ECSCR.1
1.28264e-302	1.18424	0.263	0.015	2.55155e-298	11	FLT1
4.72361e-302	2.27123	0.484	0.06	9.39668e-298	11	ARHGAP29
5.11822e-302	1.68708	0.39	0.036	1.01817e-297	11	ESAM
7.3636e-286	3.0348	0.854	0.267	1.46484e-281	11	SOD2
6.56675e-284	2.32345	0.785	0.194	1.30632e-279	11	TCF4
3.36086e-270	1.57362	0.309	0.025	6.68575e-266	11	SMAD1
1.09567e-262	2.51235	0.919	0.389	2.17962e-258	11	CD59
2.28273e-261	1.81593	0.52	0.079	4.54103e-257	11	A2M
4.93948e-259	1.8119	0.367	0.039	9.8261e-255	11	HHEX
1.25818e-255	1.84775	0.449	0.061	2.50289e-251	11	SSFA2
1.00332e-252	1.47946	0.278	0.021	1.9959e-248	11	RBP7
2.22803e-249	2.11858	0.489	0.076	4.43222e-245	11	SOCS2
9.36933e-246	1.65569	0.478	0.069	1.86384e-241	11	BCAM
3.3514e-243	1.28025	0.259	0.019	6.66694e-239	11	CXorf36
4.13863e-242	2.32363	0.668	0.143	8.23299e-238	11	MGP
1.23144e-234	1.23582	0.25	0.018	2.44971e-230	11	APOL3
1.43452e-234	2.21546	0.568	0.11	2.85369e-230	11	PDLIM1
2.78467e-231	1.35103	0.307	0.029	5.53953e-227	11	CD34
4.20658e-231	2.1454	0.862	0.29	8.36814e-227	11	CLEC2B
4.96826e-230	1.4602	0.332	0.034	9.88337e-226	11	EFNA1
3.079e-226	1.19079	0.294	0.027	6.12505e-222	11	PECAM1
6.44438e-225	1.09969	0.253	0.019	1.28198e-220	11	TIE1
1.98114e-219	1.32939	0.292	0.028	3.94108e-215	11	SASH1
3.82359e-219	2.27883	0.77	0.23	7.60627e-215	11	CAV1
1.09627e-216	2.64579	0.607	0.137	2.18082e-212	11	ARL4A
4.63195e-215	2.08447	0.466	0.078	9.21435e-211	11	HMGA1
8.281e-214	1.57235	0.397	0.055	1.64734e-209	11	SWAP70
3.59945e-211	2.15408	0.914	0.463	7.1604e-207	11	SDCBP
1.05218e-203	1.37993	0.255	0.023	2.0931e-199	11	PALMD
6.87496e-203	1.51282	0.436	0.069	1.36764e-198	11	EPAS1
6.57028e-198	1.83959	0.791	0.256	1.30703e-193	11	ANXA1
6.87406e-195	1.38965	0.559	0.115	1.36746e-190	11	TFPI
8.06884e-189	2.26209	0.526	0.115	1.60513e-184	11	PIM3
7.31111e-182	3.78563	0.798	0.321	1.4544e-177	11	CTGF
2.50559e-176	2.09383	0.539	0.126	4.98436e-172	11	PLIN2
8.89926e-173	1.43444	0.344	0.048	1.77033e-168	11	GIMAP4
1.49079e-170	1.9124	0.572	0.146	2.96562e-166	11	WWTR1
5.58599e-169	1.75504	0.38	0.063	1.11122e-164	11	IFIT3
8.82177e-168	2.09762	0.806	0.352	1.75491e-163	11	SQSTM1
1.59461e-164	1.63047	0.417	0.079	3.17215e-160	11	EHD4
5.25704e-164	1.83192	0.466	0.1	1.04578e-159	11	PLEKHO1
2.69419e-163	1.80551	0.658	0.209	5.35955e-159	11	STOM
1.36872e-162	1.72572	0.86	0.43	2.72279e-158	11	HLA-E
6.02707e-159	1.1102	1	0.949	1.19896e-154	11	B2M
1.54237e-158	1.22476	0.47	0.093	3.06823e-154	11	FXYD5
5.51388e-154	0.882377	0.607	0.16	1.09688e-149	11	HLA-DRB1
6.78762e-150	1.35403	0.345	0.056	1.35026e-145	11	CRIP2
3.06313e-149	1.36753	0.326	0.053	6.09348e-145	11	CNKSR3
5.40914e-149	1.7424	0.509	0.126	1.07604e-144	11	AP1S2
4.80776e-148	1.19481	0.288	0.04	9.56408e-144	11	TGFBR2
2.75359e-143	1.40544	0.574	0.153	5.47771e-139	11	ITM2A
9.09805e-142	1.6462	0.534	0.144	1.80987e-137	11	CAV2
1.70409e-141	1.62822	0.457	0.107	3.38994e-137	11	YPEL2
2.69238e-141	1.74126	0.758	0.314	5.35596e-137	11	IFI16
1.0328e-137	1.0991	0.278	0.04	2.05455e-133	11	ELK3
5.80619e-135	1.44912	0.382	0.076	1.15503e-130	11	NFIB
1.1716e-133	1.55427	0.948	0.696	2.33066e-129	11	IGFBP7
1.61457e-126	1.58045	0.898	0.547	3.21186e-122	11	NEAT1
1.22255e-124	1.00028	0.322	0.058	2.43202e-120	11	LDB2
1.30914e-119	1.53742	0.488	0.135	2.60426e-115	11	IFI44L
1.39964e-119	1.50063	0.417	0.099	2.7843e-115	11	LPAR6
2.34537e-118	1.33393	0.399	0.094	4.66565e-114	11	NPDC1
1.31293e-117	1.23299	0.875	0.548	2.61181e-113	11	HLA-B
7.96215e-116	2.72922	0.539	0.184	1.58391e-111	11	HMOX1
1.28586e-114	0.89933	0.741	0.31	2.55795e-110	11	CD74
3.01754e-114	1.0749	0.251	0.039	6.0028e-110	11	PITPNC1
0	3.54655	0.907	0.212	0	12	COL1A1
0	3.08978	0.932	0.241	0	12	COL1A2
0	2.71704	0.835	0.173	0	12	TAGLN
0	2.31116	0.715	0.094	0	12	CXCL12
0	2.30762	0.639	0.092	0	12	SPON2
0	2.17623	0.86	0.195	0	12	SERPINF1
0	2.02303	0.59	0.076	0	12	MYLK
0	1.92983	0.559	0.058	0	12	THY1
0	1.91958	0.596	0.064	0	12	IGF1
0	1.85608	0.765	0.139	0	12	MMP2
0	1.81632	0.837	0.145	0	12	OGN
0	1.74033	0.722	0.116	0	12	AEBP1
0	1.71504	0.616	0.075	0	12	EMILIN1
0	1.64406	0.534	0.041	0	12	PDGFRL
0	1.5812	0.567	0.058	0	12	MMP23B
0	1.4724	0.307	0.017	0	12	C3
0	1.42927	0.466	0.046	0	12	FBLN5
0	1.42576	0.522	0.058	0	12	RCN3
1.48018e-307	2.17289	0.909	0.229	2.94453e-303	12	C1R
1.08896e-299	1.67462	0.67	0.112	2.16627e-295	12	COL6A3
3.00908e-296	1.45289	0.55	0.074	5.98596e-292	12	SMOC2
1.62242e-292	2.20434	0.885	0.237	3.22748e-288	12	COL6A2
2.23375e-290	1.62859	0.728	0.136	4.4436e-286	12	PMP22
6.45955e-287	1.9499	0.936	0.251	1.285e-282	12	C1S
3.30221e-286	2.43563	0.769	0.168	6.56909e-282	12	COL3A1
1.08707e-281	2.38957	0.823	0.193	2.16252e-277	12	C7
1.83994e-276	2.20025	0.326	0.027	3.6602e-272	12	ACTG2
2.10852e-266	1.62554	0.658	0.116	4.19448e-262	12	MFAP4
2.46276e-264	1.59001	0.687	0.133	4.89916e-260	12	PLTP
8.41273e-264	2.08277	0.631	0.114	1.67354e-259	12	BGN
1.59123e-260	1.47822	0.548	0.083	3.16544e-256	12	OLFML3
1.7151e-259	1.6707	0.763	0.162	3.41184e-255	12	TCF21
1.1298e-257	1.73716	0.839	0.197	2.2475e-253	12	SERPING1
5.50404e-248	1.07291	0.394	0.044	1.09492e-243	12	COL16A1
1.01254e-244	1.5155	0.722	0.152	2.01424e-240	12	CCDC80
1.66944e-243	1.68883	0.75	0.17	3.32102e-239	12	LHFP
1.0532e-240	1.12417	0.348	0.035	2.09513e-236	12	PRELP
6.18637e-237	1.09934	0.392	0.045	1.23065e-232	12	SOD3
9.52722e-236	0.922819	0.272	0.021	1.89525e-231	12	LOXL1
4.79918e-233	1.90668	0.854	0.249	9.54701e-229	12	NBL1
3.04772e-232	0.960439	0.342	0.036	6.06283e-228	12	CERCAM
3.88522e-230	1.0703	0.315	0.03	7.72887e-226	12	OMD
2.63561e-224	1.92793	0.992	0.379	5.24302e-220	12	DCN
6.30095e-222	1.02021	0.258	0.021	1.25345e-217	12	PODN
5.96493e-216	1.41697	0.507	0.084	1.1866e-211	12	MXRA8
1.10314e-212	1.76224	0.827	0.249	2.19447e-208	12	COL6A1
5.67104e-209	1.32189	0.326	0.036	1.12814e-204	12	GPNMB
3.00405e-206	2.19786	0.893	0.345	5.97595e-202	12	SPARC
4.57301e-202	2.2652	0.67	0.166	9.09709e-198	12	ACTA2
7.92295e-202	1.35672	0.612	0.134	1.57611e-197	12	EFEMP2
1.32574e-200	0.775797	0.278	0.027	2.63729e-196	12	MRGPRF
1.18583e-198	1.42031	0.487	0.085	2.35898e-194	12	GPC3
3.87383e-197	1.44337	0.658	0.156	7.70621e-193	12	QSOX1
6.69528e-197	1.417	0.464	0.077	1.33189e-192	12	FBLN1
1.07068e-196	1.56532	0.47	0.079	2.1299e-192	12	KRT19
1.13763e-196	1.08155	0.447	0.071	2.26309e-192	12	CTSK
3.27101e-196	1.32677	0.691	0.161	6.50703e-192	12	CFH
3.39693e-193	1.51451	0.303	0.034	6.75752e-189	12	ASPN
2.4275e-188	1.88416	0.627	0.145	4.82903e-184	12	MGP
1.7113e-187	1.00006	0.866	0.249	3.4043e-183	12	SPARCL1
3.62425e-186	1.0538	0.495	0.09	7.20972e-182	12	TGFB1I1
2.7685e-185	1.72356	0.79	0.251	5.50739e-181	12	TPM1
2.45809e-183	2.02421	0.478	0.088	4.88988e-179	12	CFD
4.03689e-183	1.42448	0.503	0.097	8.03058e-179	12	CSRP1
4.33643e-183	1.00996	0.546	0.107	8.62645e-179	12	LTBP4
3.52449e-182	0.81994	0.32	0.039	7.01127e-178	12	COL5A2
8.3573e-182	1.07838	0.266	0.027	1.66252e-177	12	ADH1B
4.68833e-181	2.05374	0.837	0.285	9.32649e-177	12	LUM
2.97445e-180	1.22251	0.377	0.056	5.91707e-176	12	SFRP1
3.54578e-180	0.686326	0.258	0.026	7.05363e-176	12	KDELR3
9.12014e-178	1.6795	0.856	0.31	1.81427e-173	12	TPM2
1.29721e-173	1.85957	0.986	0.569	2.58053e-169	12	JUN
9.25317e-171	1.96755	0.802	0.259	1.84073e-166	12	ID2
2.09655e-170	1.15314	0.602	0.141	4.17066e-166	12	CTSF
6.2637e-168	1.54277	0.899	0.368	1.24604e-163	12	MYL9
1.75412e-165	1.24254	0.443	0.082	3.48947e-161	12	PCOLCE
7.29621e-165	1.65001	0.852	0.314	1.45144e-160	12	ZFP36
4.9388e-161	1.2727	0.705	0.209	9.82475e-157	12	FSTL1
1.08738e-160	0.862599	0.334	0.048	2.16312e-156	12	COL5A1
3.13346e-160	1.11141	0.497	0.105	6.23339e-156	12	CPXM1
4.7501e-160	1.36473	0.983	0.511	9.44937e-156	12	CALD1
1.77424e-159	0.823117	0.301	0.039	3.52949e-155	12	THBS2
2.26229e-159	1.54012	0.874	0.344	4.50038e-155	12	EGR1
6.32529e-159	1.14909	0.563	0.13	1.25829e-154	12	COL18A1
1.67531e-158	1.16361	0.722	0.207	3.33269e-154	12	GSN
8.32527e-158	1.19717	0.499	0.105	1.65615e-153	12	OSR2
7.82476e-157	0.839929	0.295	0.039	1.55658e-152	12	COL14A1
5.9905e-156	1.38081	0.767	0.25	1.19169e-151	12	FOSB
6.21137e-156	1.90794	0.94	0.469	1.23563e-151	12	TIMP1
1.3371e-154	1.15799	0.569	0.137	2.6599e-150	12	CLEC11A
4.32236e-154	0.885746	0.396	0.069	8.59846e-150	12	SSPN
4.03717e-153	1.22601	0.687	0.193	8.03114e-149	12	GSTM3
7.039e-153	1.34079	0.878	0.354	1.40027e-148	12	LGALS3BP
1.38487e-151	0.941415	0.544	0.123	2.75492e-147	12	ADAMTS1
9.95328e-149	1.69945	0.967	0.554	1.98001e-144	12	FOS
1.99495e-148	0.891491	0.363	0.062	3.96855e-144	12	PLOD1
2.00685e-147	1.32461	0.264	0.033	3.99223e-143	12	IGFBP6
4.73641e-146	1.14597	0.454	0.096	9.42214e-142	12	PDLIM7
1.76126e-144	1.03511	0.309	0.046	3.50367e-140	12	DHRS2
9.41567e-144	0.778691	0.344	0.056	1.87306e-139	12	KANK2
0	2.75195	0.991	0.244	0	13	AMH
0	2.23848	0.989	0.236	0	13	TNNI3
0	2.16022	0.886	0.11	0	13	INHBB
0	1.88982	0.886	0.151	0	13	HSPG2
0	1.85151	0.928	0.194	0	13	HSD17B1
0	1.78074	0.738	0.089	0	13	LPL
0	1.73128	0.573	0.044	0	13	IHH
0	1.71168	0.687	0.07	0	13	CHGB
0	1.36705	0.653	0.088	0	13	ZNF358
0	1.34672	0.555	0.061	0	13	MT1F
0	1.09133	0.418	0.033	0	13	FAM19A3
4.63548e-307	1.20721	0.45	0.041	9.22135e-303	13	CRYGD
1.81364e-305	1.16764	0.494	0.051	3.60788e-301	13	ST6GAL2
2.64567e-300	1.14631	0.396	0.034	5.26304e-296	13	PAM16
5.75413e-294	2.32493	0.953	0.263	1.14467e-289	13	PPP1R14A
1.58288e-291	1.66345	0.872	0.179	3.14882e-287	13	FDXR
4.29263e-289	1.52793	0.743	0.126	8.53932e-285	13	REEP6
1.64825e-286	1.37297	0.694	0.107	3.27886e-282	13	NR5A2
6.95557e-284	2.04976	0.897	0.219	1.38367e-279	13	HNRNPA1L2
4.5143e-281	1.90652	0.964	0.255	8.98029e-277	13	SPINT2
2.43657e-271	1.52909	0.687	0.111	4.84707e-267	13	INHA
7.23439e-266	1.01915	0.371	0.033	1.43914e-261	13	TLL2
7.91971e-263	1.82731	0.702	0.124	1.57547e-258	13	AVPI1
2.84978e-260	1.56161	0.691	0.122	5.66906e-256	13	NME2
7.79148e-260	1.16545	0.676	0.108	1.54996e-255	13	DAG1
6.65523e-258	1.29233	0.857	0.184	1.32392e-253	13	DONSON
1.55841e-254	1.47396	0.884	0.195	3.10015e-250	13	VCAN
3.80248e-250	2.11793	0.989	0.419	7.56426e-246	13	ATPIF1
5.40805e-250	1.23467	0.727	0.128	1.07582e-245	13	FST
8.38455e-250	0.907235	0.333	0.028	1.66794e-245	13	MRAP
1.70933e-248	1.56483	0.808	0.174	3.40038e-244	13	C4orf48
5.67782e-242	1.26148	0.523	0.071	1.12949e-237	13	RP11-757G1.6
4.61198e-240	1.80187	0.843	0.199	9.17462e-236	13	APOA1
2.55174e-235	2.09865	1	0.459	5.07618e-231	13	SERPINE2
1.26461e-234	1.32604	0.528	0.074	2.51568e-230	13	CRHBP
3.18083e-234	1.49156	0.77	0.166	6.32762e-230	13	SRPX
4.36768e-231	1.16808	0.434	0.052	8.68862e-227	13	SMIM1
1.80223e-230	1.09529	0.62	0.103	3.58517e-226	13	PHEX
1.81858e-229	1.90888	0.973	0.371	3.6177e-225	13	PSMA3
2.18255e-228	1.11061	0.568	0.087	4.34175e-224	13	HDHD3
5.37171e-224	1.43655	0.801	0.186	1.06859e-219	13	IDH1
6.72194e-224	1.1843	0.803	0.167	1.3372e-219	13	GRIK1
8.41649e-222	2.30174	0.951	0.368	1.67429e-217	13	AC090498.1
2.39683e-219	1.24292	0.687	0.133	4.76801e-215	13	PPARG
3.96476e-219	0.928819	0.553	0.082	7.88709e-215	13	PRR15
3.0551e-217	0.920179	0.434	0.054	6.0775e-213	13	RIMS4
1.15118e-215	0.870149	0.391	0.045	2.29004e-211	13	ECHDC3
2.54972e-214	1.18042	0.734	0.146	5.07215e-210	13	NDP
4.33729e-213	1.04289	0.528	0.082	8.62817e-209	13	PPP1R13L
1.6141e-212	1.23897	0.861	0.202	3.21093e-208	13	PRKAR2B
1.06367e-209	1.06896	0.483	0.07	2.11595e-205	13	BEX5
2.16784e-208	1.2087	0.85	0.195	4.31248e-204	13	BEX1
2.24318e-208	1.11731	0.794	0.172	4.46236e-204	13	TM7SF2
1.13791e-205	1.2063	0.523	0.086	2.26364e-201	13	UQCRHL
2.32389e-205	1.08319	0.671	0.13	4.62291e-201	13	GRB14
7.0658e-204	1.21911	0.81	0.189	1.4056e-199	13	TCEA3
6.58752e-203	1.37321	0.843	0.223	1.31045e-198	13	TMEM261
3.38904e-201	1.46021	0.955	0.3	6.74182e-197	13	PRSS23
4.45847e-200	1.06596	0.6	0.107	8.86923e-196	13	HS6ST1
4.38446e-199	0.852473	0.4	0.051	8.72201e-195	13	TMEM8B
1.61433e-194	1.57594	1	0.552	3.21138e-190	13	LY6E
1.27019e-189	1.40245	0.725	0.166	2.5268e-185	13	MT1X
4.46304e-188	1.26613	0.801	0.202	8.87832e-184	13	LMBR1L
8.5091e-187	1.35814	0.881	0.257	1.69271e-182	13	GSTA4
2.74198e-185	0.982258	0.443	0.066	5.45461e-181	13	RP3-522D1.1
4.78484e-185	0.870867	0.374	0.047	9.51848e-181	13	GREM1
4.71323e-182	0.766499	0.275	0.026	9.37602e-178	13	DHH
6.56623e-181	1.11963	0.647	0.139	1.30622e-176	13	PGM1
2.31665e-179	1.22623	0.899	0.261	4.60851e-175	13	TSPAN6
3.69728e-179	0.938999	0.497	0.082	7.355e-175	13	PLP1
7.70618e-179	1.08429	0.7	0.159	1.53299e-174	13	TSPAN7
1.17578e-178	0.930814	0.488	0.082	2.33898e-174	13	NACA2
3.28251e-177	0.849482	0.342	0.042	6.5299e-173	13	MOBP
1.58689e-176	0.97627	0.642	0.136	3.1568e-172	13	NDUFA7
1.87739e-176	1.09153	0.47	0.077	3.73469e-172	13	MIR202HG
5.409e-176	1.59554	1	0.6	1.07601e-171	13	RBP1
1.48297e-174	1.32133	0.723	0.178	2.95007e-170	13	H1F0
3.77678e-174	1.04075	0.564	0.109	7.51315e-170	13	STMN3
2.98596e-173	0.975626	0.667	0.148	5.93997e-169	13	DUSP23
1.27259e-170	1.16829	0.541	0.1	2.53157e-166	13	S100B
1.60762e-169	1.07333	0.667	0.153	3.19804e-165	13	MFAP2
1.47198e-168	1.60388	0.989	0.544	2.9282e-164	13	CD99
3.55161e-168	1.04215	0.613	0.134	7.06522e-164	13	AP1S1
4.17462e-168	0.864067	0.55	0.104	8.30456e-164	13	MEX3B
9.37027e-166	1.50594	0.946	0.378	1.86403e-161	13	MIF
5.78283e-164	1.07629	0.747	0.196	1.15038e-159	13	TMEM14A
2.30076e-163	1.24949	0.855	0.266	4.57691e-159	13	TRAPPC4
1.36857e-162	1.33165	0.794	0.222	2.7225e-158	13	SFRP4
6.89403e-161	1.22366	0.796	0.234	1.37143e-156	13	ARF5
3.28425e-160	0.875797	0.423	0.068	6.53335e-156	13	PRRT1
1.37267e-158	0.82793	0.304	0.037	2.73066e-154	13	FABP3
2.45296e-158	1.47018	0.998	0.507	4.87968e-154	13	MAGED2
3.40341e-157	1.16284	0.85	0.261	6.77041e-153	13	LAPTM4B
1.0071e-156	1.64976	0.993	0.54	2.00343e-152	13	IFI27
2.88077e-156	1.3532	0.978	0.488	5.73071e-152	13	NDUFS5
3.87763e-156	1.22034	0.913	0.294	7.71378e-152	13	GATM
2.55435e-155	0.745264	0.358	0.05	5.08138e-151	13	SEMA7A
3.57374e-154	0.99009	0.66	0.16	7.10924e-150	13	IFI35
1.77209e-153	0.836441	0.369	0.055	3.52522e-149	13	ADCK2
3.66611e-153	0.879092	0.445	0.078	7.293e-149	13	CMTM8
0	5.82964	0.983	0.17	0	14	HLA-DRA
0	5.29433	0.592	0.026	0	14	CXCL8
0	5.23154	0.926	0.1	0	14	HLA-DPB1
0	5.19384	0.912	0.095	0	14	HLA-DPA1
0	4.93973	0.933	0.154	0	14	HLA-DRB1
0	4.87085	0.695	0.016	0	14	C15orf48
0	4.62566	0.981	0.306	0	14	CD74
0	4.57217	0.797	0.044	0	14	LYZ
0	4.50422	0.857	0.056	0	14	HLA-DQB1
0	4.44016	0.785	0.023	0	14	HLA-DQA1
0	4.1348	0.611	0.013	0	14	CCR7
0	3.86602	0.697	0.048	0	14	HLA-DRB5
0	3.81068	0.819	0.046	0	14	GPR183
0	3.76133	0.814	0.037	0	14	TYROBP
0	3.35447	0.759	0.05	0	14	HLA-DMA
0	3.24796	0.764	0.037	0	14	FCER1G
0	3.07998	0.396	0.004	0	14	SDS
0	3.01816	0.675	0.022	0	14	AIF1
0	2.97956	0.909	0.164	0	14	SRGN
0	2.96597	0.883	0.219	0	14	EMP3
0	2.9564	0.704	0.019	0	14	LST1
0	2.89695	0.823	0.076	0	14	LAPTM5
0	2.77419	0.735	0.045	0	14	TYMP
0	2.71929	0.606	0.025	0	14	CD68
0	2.6495	0.69	0.05	0	14	CTSS
0	2.61	0.69	0.096	0	14	S100A4
0	2.56402	0.621	0.06	0	14	CD83
0	2.55722	0.523	0.012	0	14	BCL2A1
0	2.50804	0.635	0.052	0	14	SERPINB9
0	2.49044	0.516	0.02	0	14	MS4A6A
0	2.42401	0.606	0.013	0	14	SPI1
0	2.42102	0.274	0.007	0	14	C1QA
0	2.41553	0.513	0.006	0	14	KYNU
0	2.39912	0.511	0.041	0	14	CPVL
0	2.34381	0.387	0.009	0	14	FCER1A
0	2.26744	0.635	0.084	0	14	NINJ1
0	2.26454	0.327	0.005	0	14	MMP9
0	2.2623	0.573	0.021	0	14	PLEK
0	2.25304	0.425	0.009	0	14	CLEC10A
0	2.22214	0.532	0.011	0	14	IFI30
0	2.21777	0.487	0.019	0	14	CD48
0	2.20549	0.377	0.017	0	14	FCN1
0	2.20219	0.391	0.002	0	14	OLR1
0	2.14383	0.415	0.007	0	14	MS4A7
0	2.12302	0.628	0.055	0	14	LSP1
0	2.09425	0.566	0.063	0	14	CTSZ
0	2.09408	0.511	0.028	0	14	CXCL16
0	2.02228	0.537	0.028	0	14	HLA-DMB
0	1.97899	0.368	0.009	0	14	TNFSF13B
0	1.97411	0.325	0.015	0	14	RGS1
0	1.94923	0.456	0.007	0	14	CD86
0	1.89968	0.444	0.019	0	14	C1orf162
0	1.87399	0.325	0.001	0	14	VMO1
0	1.85828	0.36	0.01	0	14	CD1C
0	1.81465	0.463	0.015	0	14	PHACTR1
0	1.81408	0.539	0.035	0	14	CD37
0	1.7681	0.523	0.046	0	14	ITGB2
0	1.75818	0.406	0.011	0	14	SERPINA1
0	1.74761	0.387	0.007	0	14	FCGR2A
0	1.70553	0.418	0.011	0	14	GNA15
0	1.67662	0.477	0.035	0	14	LPXN
0	1.65762	0.453	0.034	0	14	STX11
0	1.64088	0.389	0.009	0	14	IL4I1
0	1.63895	0.325	0.01	0	14	RNASE6
0	1.59755	0.473	0.036	0	14	CYTIP
0	1.58559	0.358	0.013	0	14	CFP
0	1.58098	0.379	0.017	0	14	PDE4DIP
0	1.52939	0.568	0.054	0	14	CD53
0	1.44005	0.43	0.033	0	14	TNFRSF1B
0	1.4197	0.282	0.006	0	14	VSIG4
0	1.40599	0.332	0.006	0	14	CLEC7A
0	1.38991	0.303	0.005	0	14	FCGR2B
0	1.38391	0.277	0.006	0	14	PKIB
0	1.38228	0.363	0.008	0	14	HAVCR2
0	1.36735	0.265	0.002	0	14	LGALS2
0	1.32199	0.315	0.004	0	14	CSF2RA
0	1.26505	0.317	0.015	0	14	C10orf128
0	1.21595	0.344	0.02	0	14	JAML
0	1.10766	0.272	0.002	0	14	FPR3
0	1.09594	0.279	0.007	0	14	LY86
0	1.0859	0.284	0.008	0	14	RBM47
0	1.0805	0.301	0.009	0	14	FGR
8.2059e-297	1.29767	0.391	0.03	1.6324e-292	14	DOK2
2.80412e-295	1.44974	0.475	0.045	5.57824e-291	14	HCST
1.02128e-294	2.12101	0.566	0.072	2.03163e-290	14	BASP1
2.68886e-285	1.41232	0.358	0.027	5.34895e-281	14	FGL2
2.6728e-279	1.49068	0.353	0.026	5.31701e-275	14	TNFAIP8
6.01088e-278	1.93818	0.666	0.103	1.19574e-273	14	CD44
1.14902e-277	1.18002	0.379	0.03	2.28574e-273	14	HCLS1
3.40737e-276	2.39823	0.888	0.231	6.77829e-272	14	CYBA
5.38566e-273	1.74356	0.425	0.04	1.07137e-268	14	SAMSN1
4.29596e-271	1.51467	0.377	0.031	8.54596e-267	14	ARL4C
1.47719e-269	1.17044	0.26	0.014	2.93857e-265	14	OGFRL1
9.12617e-269	1.41045	0.408	0.037	1.81547e-264	14	CLIC2
2.88442e-267	1.3633	0.408	0.037	5.73797e-263	14	LCP1
3.79733e-257	1.29538	0.394	0.036	7.55403e-253	14	PTPRE
4.88826e-250	1.65152	0.325	0.025	9.72422e-246	14	ADA
2.83145e-248	1.62442	0.513	0.067	5.63261e-244	14	RILPL2
3.93253e-248	1.98142	0.494	0.063	7.82299e-244	14	PLAUR
4.90086e-247	1.14629	0.267	0.016	9.74928e-243	14	RP5-1171I10.5
0	5.47345	0.793	0.026	0	15	RGS5
0	4.77945	0.969	0.132	0	15	ADIRF
0	4.55658	0.915	0.177	0	15	TAGLN
0	4.36015	0.865	0.166	0	15	ACTA2
0	4.00724	0.627	0.01	0	15	NDUFA4L2
0	3.87776	0.554	0.01	0	15	PLN
0	3.45574	0.44	0.003	0	15	RERGL
0	3.31674	0.648	0.041	0	15	SOD3
0	3.31202	0.798	0.094	0	15	TIMP3
0	2.97014	0.508	0.01	0	15	PLAC9
0	2.90048	0.598	0.057	0	15	CRIP1
0	2.75624	0.674	0.083	0	15	CD9
0	2.71209	0.637	0.07	0	15	TINAGL1
0	2.37197	0.415	0.012	0	15	MAP3K7CL
0	2.32133	0.402	0.02	0	15	PHLDA2
0	2.30662	0.415	0.022	0	15	PTP4A3
0	2.28433	0.36	0.01	0	15	TPPP3
0	2.24432	0.29	0.009	0	15	GJA4
0	2.19973	0.306	0.012	0	15	HIGD1B
0	2.05957	0.402	0.026	0	15	PGF
0	1.96671	0.352	0.021	0	15	NOTCH3
0	1.84285	0.28	0.001	0	15	COX4I2
0	1.75754	0.256	0.002	0	15	LGI4
0	1.69503	0.277	0.013	0	15	AOC3
3.00077e-299	1.78645	0.308	0.017	5.96944e-295	15	SEPT4
3.65165e-287	2.65227	0.541	0.063	7.26423e-283	15	MYH11
4.26979e-284	1.66074	0.269	0.013	8.4939e-280	15	TBX2-AS1
1.1069e-273	2.62027	0.598	0.086	2.20195e-269	15	FRZB
1.21203e-266	2.10745	0.495	0.055	2.41109e-262	15	CRIP2
2.49506e-266	2.44171	0.549	0.071	4.96342e-262	15	BCAM
1.9313e-254	1.66518	0.332	0.025	3.84194e-250	15	MCAM
6.68408e-254	2.26406	0.415	0.041	1.32966e-249	15	PTN
7.79935e-251	2.70684	0.741	0.159	1.55152e-246	15	MFGE8
2.03777e-246	3.59102	0.94	0.371	4.05374e-242	15	MYL9
4.46021e-239	1.45539	0.256	0.015	8.87269e-235	15	NTRK2
8.2077e-236	2.66658	0.578	0.092	1.63276e-231	15	LBH
1.07288e-207	1.65035	0.282	0.022	2.13428e-203	15	LMOD1
5.51538e-206	2.29323	0.508	0.079	1.09717e-201	15	PRKCDBP
3.21287e-199	1.4927	0.269	0.021	6.39136e-195	15	GPRC5C
6.27856e-182	1.47845	0.358	0.04	1.24899e-177	15	ESAM
1.17397e-179	2.70294	0.839	0.316	2.33537e-175	15	TPM2
7.7837e-177	2.14356	0.324	0.035	1.54841e-172	15	RGS16
3.24374e-166	2.58817	0.451	0.074	6.45277e-162	15	CRYAB
3.5817e-166	2.02032	0.979	0.698	7.12507e-162	15	IGFBP7
2.12236e-165	1.89952	0.788	0.234	4.222e-161	15	CAV1
3.04089e-162	1.96443	0.824	0.255	6.04924e-158	15	SPARCL1
5.5916e-148	1.66983	0.386	0.06	1.11234e-143	15	COX7A1
1.19654e-140	1.79973	0.415	0.073	2.38027e-136	15	CCDC3
1.8105e-137	1.96001	0.552	0.131	3.60162e-133	15	CPE
1.13613e-136	2.39187	0.904	0.525	2.2601e-132	15	DSTN
3.5695e-132	1.61869	0.267	0.031	7.10081e-128	15	CNN1
3.76091e-132	1.57295	0.316	0.044	7.48157e-128	15	EFHD1
1.37533e-127	1.67494	0.383	0.065	2.73594e-123	15	FXYD1
1.11576e-126	2.47581	0.801	0.366	2.21958e-122	15	GADD45B
2.16721e-124	2.11227	0.922	0.596	4.31122e-120	15	HSPB1
4.86525e-124	1.59633	0.433	0.085	9.67845e-120	15	MYLK
1.30182e-123	1.95098	0.495	0.115	2.58972e-119	15	HES4
3.81652e-120	2.13409	0.433	0.094	7.5922e-116	15	NET1
2.62019e-116	1.75573	0.503	0.121	5.21235e-112	15	BGN
1.0349e-110	1.34058	0.272	0.038	2.05872e-106	15	MSRB3
1.19932e-109	1.98969	0.492	0.132	2.3858e-105	15	ISYNA1
5.49682e-103	1.92825	0.43	0.103	1.09348e-98	15	CSRP1
2.37107e-101	1.64729	0.658	0.23	4.71678e-97	15	SELM
6.0146e-100	1.96254	0.655	0.259	1.19648e-95	15	TPM1
1.50385e-97	1.39825	0.396	0.086	2.9916e-93	15	A2M
2.4627e-96	1.62485	0.492	0.135	4.89904e-92	15	COL18A1
2.49814e-96	1.71499	0.376	0.081	4.96954e-92	15	GEM
4.52424e-93	1.53516	0.873	0.517	9.00007e-89	15	CALD1
2.56187e-89	1.79799	0.544	0.178	5.09633e-85	15	MEF2C
1.83156e-86	1.50865	0.378	0.09	3.64351e-82	15	HCFC1R1
8.26882e-86	1.11528	0.256	0.042	1.64492e-81	15	EBF1
6.35067e-84	1.89167	0.412	0.105	1.26334e-79	15	S100A4
2.04064e-80	1.49954	0.275	0.052	4.05944e-76	15	PDGFRB
1.51706e-76	1.57932	0.503	0.171	3.01788e-72	15	CD151
4.36888e-75	1.70453	0.593	0.257	8.69102e-71	15	OAZ2
1.29212e-73	1.34275	0.339	0.084	2.57041e-69	15	EHD2
1.61141e-73	1.28894	0.878	0.521	3.20558e-69	15	LGALS1
2.68503e-73	1.49603	0.412	0.119	5.34134e-69	15	MAP1B
3.79289e-72	1.38132	0.365	0.097	7.54519e-68	15	TGFB1I1
9.56209e-72	1.28446	0.282	0.06	1.90219e-67	15	KANK2
1.77459e-66	1.21259	0.313	0.075	3.53019e-62	15	EPAS1
5.65384e-65	1.58672	0.591	0.267	1.12472e-60	15	PTRF
5.70458e-64	1.01235	0.938	0.793	1.13481e-59	15	MYL6
9.86259e-63	1.38955	0.347	0.098	1.96196e-58	15	HSPA2
7.40537e-62	1.8925	0.689	0.352	1.47315e-57	15	MT2A
1.50092e-58	1.26304	0.855	0.59	2.98578e-54	15	IFITM3
2.4282e-58	1.42297	0.645	0.339	4.83041e-54	15	SH3BGRL
3.79139e-58	1.35861	0.531	0.216	7.54222e-54	15	GSN
2.82296e-54	1.00609	0.272	0.067	5.61571e-50	15	RASD1
1.27208e-53	1.22098	0.422	0.15	2.53054e-49	15	CAV2
7.07091e-53	1.43089	0.585	0.294	1.40662e-48	15	SEPW1
3.21004e-52	1.3739	0.523	0.213	6.38574e-48	15	IGFBP5
1.63895e-51	1.07827	0.44	0.154	3.26037e-47	15	MGP
3.17653e-51	1.12887	0.262	0.066	6.31907e-47	15	WFDC1
7.70279e-49	1.20586	0.347	0.114	1.53232e-44	15	PTK2
1.67846e-47	1.3104	0.383	0.139	3.33895e-43	15	HEXIM1
5.08466e-47	1.3181	0.461	0.193	1.01149e-42	15	MTHFD2
1.46319e-46	1.09277	0.676	0.385	2.91072e-42	15	TSC22D1
2.08774e-46	1.19862	0.438	0.178	4.15315e-42	15	FXYD6
7.66453e-46	1.11926	0.355	0.119	1.52471e-41	15	PDLIM1
4.14535e-142	2.82085	0.7	0.188	8.24634e-138	16	HSPA6
9.84955e-138	2.17219	0.861	0.325	1.95937e-133	16	HSPA1B
1.39003e-105	1.34956	0.907	0.327	2.76518e-101	16	GSTA1
1.71946e-104	1.94157	0.622	0.184	3.42052e-100	16	GADD45G
2.63332e-103	1.50317	0.693	0.211	5.23847e-99	16	PRKAR2B
1.55547e-94	1.41592	0.762	0.247	3.0943e-90	16	TNNI3
7.25901e-90	1.74051	0.876	0.469	1.44404e-85	16	DNAJB1
5.34936e-86	1.13605	0.96	0.464	1.06415e-81	16	SERPINE2
8.07668e-85	1.86242	0.7	0.264	1.60669e-80	16	HES1
1.50236e-84	1.07958	0.997	0.888	2.98865e-80	16	TMSB10
3.94648e-83	1.46604	0.913	0.475	7.85073e-79	16	HSPA1A
3.50311e-81	1.12981	0.752	0.255	6.96873e-77	16	AMH
4.92875e-81	1.11129	1	0.604	9.80476e-77	16	RBP1
1.44141e-80	1.54008	0.663	0.242	2.86739e-76	16	DNAJB4
1.65539e-74	1.20486	0.765	0.302	3.29307e-70	16	GATM
4.22186e-72	1.42539	0.341	0.074	8.39855e-68	16	LIPH
5.48508e-71	1.23849	0.7	0.27	1.09115e-66	16	TSPAN6
1.5002e-70	1.19335	0.613	0.205	2.98436e-66	16	BEX1
3.34376e-67	0.994124	0.944	0.56	6.65174e-63	16	FOS
1.55779e-61	1.58597	0.52	0.192	3.09892e-57	16	KLF10
7.96773e-61	0.988635	0.92	0.513	1.58502e-56	16	MAGED2
8.59164e-61	1.08461	0.347	0.084	1.70914e-56	16	LRAT
3.24635e-59	1.04623	0.588	0.207	6.45796e-55	16	HSD17B1
3.61669e-55	1.23772	0.724	0.369	7.19467e-51	16	GADD45B
7.60693e-55	1.35083	0.737	0.413	1.51325e-50	16	CCNL1
1.25427e-53	1.1902	0.74	0.401	2.49511e-49	16	TRA2B
2.57973e-53	1.02956	0.542	0.2	5.13185e-49	16	TCEA3
4.41832e-52	0.95494	0.916	0.575	8.78936e-48	16	JUN
1.017e-50	1.04551	0.421	0.134	2.02311e-46	16	KRT8
2.14425e-50	0.848081	0.932	0.566	4.26556e-46	16	NGFRAP1
2.79848e-50	0.975754	0.724	0.354	5.56701e-46	16	EGR1
9.8952e-50	1.18402	0.52	0.204	1.96845e-45	16	CCND2
1.36527e-49	1.13896	0.743	0.418	2.71593e-45	16	RSRC2
1.85949e-49	1.31904	0.505	0.198	3.69909e-45	16	ZFAND2A
2.44894e-49	1.1123	0.421	0.14	4.87168e-45	16	ACSL4
1.19385e-48	0.925677	0.644	0.268	2.37492e-44	16	SPINT2
1.34939e-48	0.618543	0.703	0.329	2.68434e-44	16	CTGF
1.6732e-46	1.05983	0.362	0.111	3.32849e-42	16	MEX3B
2.32033e-46	0.869121	0.892	0.537	4.61583e-42	16	SOX4
5.25551e-46	0.985136	0.796	0.428	1.04548e-41	16	ATPIF1
6.58803e-46	0.894478	0.817	0.467	1.31056e-41	16	ID3
1.03577e-45	0.941504	0.709	0.343	2.06045e-41	16	PLA2G16
1.57305e-45	1.02762	0.737	0.405	3.12926e-41	16	NDFIP1
1.28774e-44	0.75182	0.929	0.6	2.5617e-40	16	STMN1
2.66996e-44	0.919635	0.486	0.179	5.31135e-40	16	GRIK1
3.70677e-44	1.1221	0.437	0.16	7.37389e-40	16	INTS6
2.26037e-43	1.01078	0.721	0.388	4.49655e-39	16	MCL1
1.33247e-42	1.0515	0.752	0.429	2.65068e-38	16	PPP1R15A
7.80652e-42	0.798189	0.95	0.621	1.55295e-37	16	MDK
2.16931e-41	0.709639	0.483	0.177	4.3154e-37	16	DSP
6.8146e-41	1.07742	0.393	0.136	1.35563e-36	16	EMX2
1.0937e-40	0.95088	0.517	0.211	2.1757e-36	16	APOA1
1.31284e-40	0.844495	0.759	0.415	2.61163e-36	16	DUSP1
2.3195e-40	0.987682	0.582	0.276	4.61418e-36	16	CMTM6
2.90703e-40	0.852552	0.406	0.14	5.78295e-36	16	FST
7.12453e-39	0.718974	0.916	0.545	1.41728e-34	16	IFI27
1.96088e-38	0.706358	0.867	0.55	3.90078e-34	16	CD99
2.13094e-38	0.764311	0.514	0.208	4.23909e-34	16	VCAN
2.38016e-38	0.957304	0.433	0.169	4.73485e-34	16	TSPAN7
3.58471e-38	0.735115	0.947	0.757	7.13106e-34	16	H3F3A
6.90967e-38	0.732552	0.901	0.621	1.37454e-33	16	ATP5G2
1.11142e-37	1.03529	0.74	0.418	2.21095e-33	16	HSPH1
5.624e-37	1.06828	0.455	0.187	1.11878e-32	16	C4orf48
2.14439e-36	0.934078	0.415	0.16	4.26583e-32	16	CDH2
7.71118e-35	0.669633	0.539	0.24	1.53398e-30	16	IGFBP2
1.06637e-34	0.690251	0.873	0.558	2.12132e-30	16	LY6E
1.68007e-34	0.812819	0.529	0.242	3.34216e-30	16	DDIT4
1.68215e-34	0.87762	0.285	0.088	3.34629e-30	16	DAPL1
3.66455e-34	0.804613	0.384	0.144	7.28988e-30	16	KRT18
1.26569e-33	0.85196	0.576	0.295	2.51783e-29	16	PRDX3
1.70194e-33	0.923695	0.43	0.184	3.38567e-29	16	MAP3K13
1.88765e-33	0.782846	0.455	0.184	3.75509e-29	16	TM7SF2
2.6013e-33	1.07833	0.598	0.333	5.17476e-29	16	CLK1
3.21437e-33	0.771078	0.709	0.405	6.39434e-29	16	CAMTA1
4.04472e-33	0.901155	0.464	0.202	8.04617e-29	16	TMEM97
8.68329e-33	0.927512	0.412	0.168	1.72737e-28	16	PHF6
2.01894e-32	1.09597	0.502	0.245	4.01628e-28	16	TRA2A
2.27767e-32	0.839107	0.805	0.523	4.53098e-28	16	WBP5
9.41769e-32	0.88712	0.303	0.103	1.87346e-27	16	LPL
1.12266e-31	1.10245	0.353	0.136	2.2333e-27	16	HMGCS1
4.50803e-31	0.87002	0.337	0.125	8.96782e-27	16	RIN2
5.63253e-31	0.666279	0.796	0.488	1.12048e-26	16	MGST3
1.10942e-30	0.877944	0.359	0.139	2.20698e-26	16	REEP6
2.10724e-30	0.810926	0.675	0.385	4.19193e-26	16	CBX3
5.01618e-30	0.674376	0.808	0.524	9.9787e-26	16	TBCA
9.10404e-30	0.850477	0.319	0.118	1.81107e-25	16	WASF1
3.25338e-29	0.632924	0.774	0.483	6.47195e-25	16	PRDX2
1.13901e-28	0.737957	0.279	0.096	2.26583e-24	16	CCDC84
1.8018e-28	0.825732	0.545	0.282	3.58433e-24	16	SYNE2
2.44468e-28	0.9922	0.322	0.125	4.8632e-24	16	ARL5B
3.02469e-28	0.955478	0.328	0.129	6.01703e-24	16	ARL4D
3.47442e-28	0.862245	0.263	0.089	6.91165e-24	16	CCDC69
4.63316e-28	0.714269	0.446	0.203	9.21674e-24	16	PLA2G12A
5.37788e-28	0.977806	0.334	0.128	1.06982e-23	16	INHBB
1.50985e-27	0.657997	0.762	0.46	3.00355e-23	16	SMS
1.51037e-27	0.829103	0.567	0.312	3.00458e-23	16	CD47
1.9761e-27	0.949063	0.372	0.161	3.93106e-23	16	EPDR1
2.26405e-27	0.76173	0.449	0.213	4.50387e-23	16	PTRHD1
7.18251e-27	0.753398	0.303	0.114	1.42882e-22	16	PHEX
8.72584e-27	0.669584	0.771	0.505	1.73583e-22	16	TRMT112
0	2.88621	0.962	0.168	0	17	DSP
0	2.67629	0.848	0.125	0	17	KRT8
0	2.5066	0.785	0.075	0	17	LRAT
0	2.23625	0.731	0.071	0	17	RP11-757G1.6
3.33804e-283	2.20764	0.807	0.127	6.64036e-279	17	SOWAHC
1.41748e-282	1.90825	0.772	0.111	2.8198e-278	17	PDLIM5
2.28225e-281	2.52433	0.975	0.219	4.54008e-277	17	PPP1R12B
1.13403e-277	2.01338	0.661	0.083	2.25593e-273	17	PTGER2
7.5084e-274	1.48053	0.487	0.043	1.49365e-269	17	SLC46A3
5.80706e-254	1.50917	0.554	0.06	1.1552e-249	17	IGF2BP2
4.60967e-240	1.55063	0.554	0.063	9.17002e-236	17	RP3-512B11.3
7.6175e-238	2.52134	0.956	0.244	1.51535e-233	17	ACSM3
1.49373e-235	2.06618	0.883	0.187	2.97147e-231	17	LCMT1
1.34493e-234	1.40768	0.421	0.037	2.67547e-230	17	ADGRG1
1.85914e-219	1.47571	0.566	0.073	3.6984e-215	17	LGR4
4.60837e-215	2.49147	0.744	0.137	9.16742e-211	17	KRT18
1.77224e-211	2.08332	0.737	0.139	3.52551e-207	17	TCAF1
1.02605e-203	1.63043	0.604	0.092	2.04113e-199	17	RANGAP1
1.1432e-203	1.71956	0.715	0.129	2.27417e-199	17	IRS1
2.12887e-203	1.65483	0.731	0.134	4.23497e-199	17	MYO10
1.06185e-198	1.72581	0.902	0.201	2.11233e-194	17	HSD17B1
2.0313e-196	1.19671	0.427	0.046	4.04087e-192	17	SLC1A4
1.17977e-191	1.57008	0.703	0.126	2.34692e-187	17	TES
4.84379e-188	1.9113	0.902	0.244	9.63576e-184	17	PVRL2
9.96326e-188	1.8321	0.763	0.163	1.98199e-183	17	P3H2
2.95633e-187	0.995892	0.294	0.022	5.88103e-183	17	SLC7A11
1.74605e-181	2.01757	0.877	0.239	3.47341e-177	17	UBE2D1
2.15911e-181	1.79751	0.965	0.251	4.29511e-177	17	AMH
9.52767e-179	1.29043	0.582	0.09	1.89534e-174	17	IGF1R
6.57877e-172	1.40596	0.693	0.132	1.30871e-167	17	FGD4
9.43105e-169	1.72322	0.88	0.246	1.87612e-164	17	LEPROTL1
9.45843e-168	1.53155	0.75	0.158	1.88157e-163	17	NUP214
1.12335e-166	1.7286	0.873	0.245	2.23469e-162	17	FSCN1
5.07748e-166	1.78532	0.899	0.265	1.01006e-161	17	LAPTM4B
1.5979e-165	1.80452	0.946	0.299	3.17871e-161	17	GJA1
1.42845e-163	2.0381	0.842	0.226	2.84161e-159	17	SFRP4
3.65958e-162	1.8709	0.94	0.33	7.28001e-158	17	HIF1A
2.97056e-158	1.64501	0.769	0.19	5.90933e-154	17	AFF4
1.00184e-156	1.29364	0.497	0.076	1.99296e-152	17	ARHGAP18
1.13321e-156	1.42036	0.566	0.098	2.25428e-152	17	HEY2
1.34561e-156	1.74917	0.88	0.262	2.67681e-152	17	GSTA4
4.0618e-153	1.35617	0.595	0.109	8.08014e-149	17	PMAIP1
9.77433e-153	1.05943	0.326	0.034	1.94441e-148	17	LURAP1L
2.63193e-150	1.8562	0.965	0.326	5.2357e-146	17	GSTA1
1.95982e-149	1.03195	0.31	0.031	3.89868e-145	17	RASA4
2.89641e-149	1.82879	0.994	0.474	5.76183e-145	17	HSPA1A
4.35835e-148	1.55232	0.677	0.147	8.67007e-144	17	ENC1
1.06925e-147	2.04055	0.661	0.15	2.12706e-143	17	PLAT
1.48287e-147	1.54242	0.744	0.181	2.94987e-143	17	DSE
5.69979e-147	1.56249	1	0.878	1.13386e-142	17	VIM
6.44548e-147	1.14414	0.427	0.06	1.2822e-142	17	WWC2
1.00217e-146	1.10054	0.288	0.027	1.99362e-142	17	PDGFA
4.01451e-146	1.75309	1	0.756	7.98607e-142	17	HSP90AA1
5.2722e-145	1.58825	0.772	0.202	1.0488e-140	17	AKIRIN1
4.35583e-144	1.18981	0.478	0.075	8.66506e-140	17	PARP11
5.50132e-142	1.78932	0.965	0.391	1.09438e-137	17	CITED2
1.20179e-141	1.13638	0.509	0.086	2.39072e-137	17	PPP1R13L
1.42849e-141	1.23567	0.519	0.089	2.8417e-137	17	EXT1
3.38399e-140	1.49625	0.892	0.263	6.73178e-136	17	SPINT2
3.05632e-139	0.934463	0.285	0.028	6.07995e-135	17	PCOLCE2
3.65505e-138	1.72888	0.873	0.283	7.27098e-134	17	VMP1
9.38267e-138	1.0062	0.323	0.037	1.86649e-133	17	EFNB2
6.84239e-136	1.15533	0.598	0.115	1.36116e-131	17	PDLIM1
1.0916e-132	1.15603	0.5	0.088	2.17152e-128	17	CSPP1
1.5094e-132	1.28242	0.737	0.178	3.00264e-128	17	TM7SF2
2.33882e-131	1.44538	0.775	0.207	4.65261e-127	17	LMBR1L
3.12452e-131	1.72524	0.472	0.079	6.21561e-127	17	CRHBP
9.5326e-131	1.25317	0.582	0.119	1.89632e-126	17	TNIP1
1.24483e-128	0.930171	0.301	0.034	2.47634e-124	17	CNNM2
5.05552e-127	1.63904	1	0.619	1.00569e-122	17	HSPD1
2.283e-126	1.21321	0.373	0.052	4.54157e-122	17	FRMD4A
1.73482e-125	1.52486	0.918	0.339	3.45108e-121	17	PLA2G16
1.10606e-123	0.960383	0.383	0.055	2.20029e-119	17	PRKCH
1.23407e-123	1.236	0.858	0.262	2.45493e-119	17	EPS8
1.03274e-122	1.72829	0.934	0.391	2.05443e-118	17	KLF6
1.95043e-122	1.64922	0.965	0.53	3.87999e-118	17	SARAF
2.77741e-122	1.04199	0.31	0.037	5.5251e-118	17	INHBA
8.23216e-122	1.05513	0.411	0.066	1.63762e-117	17	CLN8
1.2679e-121	1.45729	0.633	0.155	2.52224e-117	17	EPDR1
1.26845e-121	1.20865	0.608	0.137	2.52333e-117	17	RNF19A
1.93686e-121	1.46492	0.75	0.211	3.853e-117	17	UBXN8
5.75366e-121	1.40271	0.972	0.413	1.14458e-116	17	HSPH1
1.64175e-120	1.27202	0.415	0.067	3.26593e-116	17	SORBS2
2.63467e-120	1.03096	0.354	0.05	5.24114e-116	17	MIR503HG
3.7624e-120	1.55977	0.886	0.325	7.48454e-116	17	MARCKS
4.66679e-120	1.36301	0.791	0.236	9.28364e-116	17	MAP1LC3A
1.82738e-119	1.53937	0.699	0.189	3.63521e-115	17	HSPA6
8.4985e-119	1.47595	0.94	0.401	1.69061e-114	17	TCP1
1.27718e-118	1.09884	0.56	0.115	2.54069e-114	17	NR5A2
3.30375e-117	1.19103	0.547	0.116	6.57214e-113	17	MIR22HG
2.67058e-114	1.25474	0.848	0.267	5.31259e-110	17	TSPAN6
2.40596e-113	0.967651	0.449	0.081	4.78617e-109	17	PRAME
2.5131e-113	1.51637	0.987	0.512	4.9993e-109	17	MAGED2
8.96735e-113	1.11934	0.759	0.207	1.78388e-108	17	TNFRSF12A
7.28018e-112	1.08854	0.402	0.068	1.44825e-107	17	CDK6
1.20079e-111	1.20882	0.528	0.114	2.38874e-107	17	RAB31
1.68204e-111	1.05508	0.396	0.065	3.34609e-107	17	PRDM1
1.80957e-111	1.01013	0.478	0.092	3.59978e-107	17	CCDC84
5.35043e-111	1.18156	0.601	0.144	1.06436e-106	17	PGM1
3.91986e-110	0.79452	0.37	0.057	7.79778e-106	17	OTUD7B
3.24111e-191	3.41472	0.371	0.034	6.44754e-187	18	KLRB1
5.92185e-178	3.26185	0.49	0.069	1.17803e-173	18	PTPRC
2.14974e-153	3.26354	0.337	0.036	4.27647e-149	18	IL7R
3.2486e-147	3.11993	0.361	0.043	6.46245e-143	18	CD3D
1.26918e-138	2.8229	0.33	0.038	2.52477e-134	18	TRAC
2.10919e-136	1.88106	0.997	0.95	4.19582e-132	18	B2M
1.14608e-133	2.78808	0.452	0.071	2.27991e-129	18	CCL5
1.908e-121	2.8104	0.323	0.041	3.79559e-117	18	TRBC1
1.31314e-115	2.54739	0.507	0.105	2.61224e-111	18	CXCR4
1.52826e-102	2.01518	0.639	0.175	3.04017e-98	18	SRGN
4.78696e-102	1.51111	0.993	0.968	9.5227e-98	18	TMSB4X
1.36407e-93	2.68733	0.32	0.052	2.71355e-89	18	TRBC2
3.70742e-92	0.982221	1	0.964	7.37516e-88	18	MALAT1
6.41761e-91	2.73024	0.269	0.037	1.27666e-86	18	CD2
1.81244e-76	2.8923	0.422	0.111	3.60549e-72	18	CLEC2D
9.95872e-76	2.72512	0.272	0.045	1.98109e-71	18	CD7
3.71413e-63	2.52861	0.272	0.054	7.38852e-59	18	IL2RG
6.33522e-52	1.94129	0.279	0.063	1.26027e-47	18	GPR183
9.3076e-51	2.62207	0.367	0.115	1.85156e-46	18	ISG20
2.53167e-46	2.46462	0.259	0.061	5.03625e-42	18	CD52
8.5481e-43	2.78555	0.293	0.084	1.70047e-38	18	DUSP2
9.53425e-41	1.86313	0.697	0.568	1.89665e-36	18	BTG1
2.68583e-40	2.19049	0.367	0.131	5.34293e-36	18	ARHGDIB
2.88552e-29	1.19074	0.69	0.557	5.74016e-25	18	HLA-B
1.6501e-26	0.616419	0.969	0.979	3.28255e-22	18	PTMA
6.53378e-24	1.82579	0.463	0.27	1.29976e-19	18	ANXA1
1.11206e-21	1.62894	0.905	0.964	2.21222e-17	18	FTH1
8.31843e-20	2.17914	0.272	0.124	1.65479e-15	18	CDC42SE2
2.56549e-19	0.9645	0.629	0.524	5.10353e-15	18	HLA-C
1.88293e-18	0.930052	0.643	0.57	3.74571e-14	18	HLA-A
4.55468e-17	1.94369	0.323	0.173	9.06063e-13	18	IL32
2.07837e-16	2.252	0.259	0.126	4.1345e-12	18	STK4
3.71677e-16	2.29048	0.33	0.192	7.39378e-12	18	TSC22D3
6.61963e-16	1.84925	0.381	0.246	1.31684e-11	18	CYBA
5.06641e-11	1.3825	0.52	0.539	1.00786e-06	18	SARAF
1.22801e-09	1.66717	0.388	0.314	2.44289e-05	18	SH3BGRL3
7.21182e-08	1.31964	0.32	0.236	0.00143465	18	EMP3
6.47079e-07	1.69123	0.293	0.217	0.0128724	18	CREM
1.12367e-06	1.06104	0.48	0.478	0.0223532	18	S100A6
1.47175e-06	0.69472	0.153	0.338	0.0292776	18	YWHAZ
4.46307e-06	1.18364	0.48	0.527	0.0887839	18	OST4
5.23296e-06	0.540366	0.122	0.275	0.104099	18	ARHGDIA
7.22421e-06	0.601163	0.122	0.272	0.143711	18	ZNF706
8.72766e-06	0.541799	0.187	0.381	0.173619	18	SSR4
9.70389e-06	0.5339	0.177	0.36	0.19304	18	DNAJC8
1.60464e-05	0.516893	0.218	0.425	0.319211	18	ARPC3
3.0508e-05	0.528897	0.15	0.306	0.606896	18	TMEM123
3.43158e-05	0.603126	0.156	0.316	0.682643	18	MYEOV2
4.00848e-05	0.64168	0.139	0.287	0.797407	18	ADRM1
4.60432e-05	0.587941	0.167	0.331	0.915937	18	RABAC1
6.52662e-05	0.576102	0.129	0.263	1	18	DDX18
7.03798e-05	0.617123	0.16	0.316	1	18	JTB
7.72527e-05	1.00011	0.514	0.622	1	18	TMA7
0.000123463	0.582983	0.136	0.27	1	18	NDUFA6
0.000130203	0.549808	0.133	0.264	1	18	TMCO1
0.000145688	0.6483	0.184	0.35	1	18	ANAPC16
0.000166898	0.978515	0.544	0.706	1	18	PABPC1
0.00018526	0.62453	0.133	0.263	1	18	SSU72
0.000232939	0.660609	0.153	0.294	1	18	RAD23A
0.000305403	0.510986	0.163	0.304	1	18	VIMP
0.00047043	0.614671	0.17	0.314	1	18	KRT10
0.000771067	0.778594	0.17	0.311	1	18	NDUFV2
0.000920781	0.554041	0.262	0.47	1	18	HMGN1
0.000940465	0.663778	0.241	0.429	1	18	SYF2
0.00102933	0.511109	0.609	0.753	1	18	SERF2
0.00106296	0.673557	0.221	0.393	1	18	NDUFB8
0.00106652	0.715371	0.224	0.399	1	18	NDUFA13
0.00108283	0.654384	0.211	0.372	1	18	SRRM1
0.00133782	0.741999	0.163	0.295	1	18	PSME2
0.00166573	1.25351	0.401	0.447	1	18	ZFP36L2
0.00185721	0.713812	0.177	0.311	1	18	FAM96B
0.00228789	0.601768	0.187	0.326	1	18	C19orf53
0.00264478	0.923809	0.48	0.605	1	18	ATP5E
0.00339065	0.802732	0.214	0.369	1	18	PPP1CB
0.0043676	0.519164	0.241	0.41	1	18	USMG5
0.00560727	0.639869	0.296	0.508	1	18	CDC42
0.00987236	0.647594	0.255	0.418	1	18	UQCR10
0	6.45884	0.914	0.015	0	19	CCL21
0	5.55705	0.815	0.007	0	19	FABP4
0	5.10425	0.785	0.018	0	19	TFF3
0	4.88289	0.961	0.117	0	19	TFPI
0	3.89136	0.708	0.01	0	19	MMRN1
0	3.6872	0.811	0.054	0	19	CLDN5
0	2.99757	0.408	0.008	0	19	FLT4
0	2.88346	0.618	0.048	0	19	EGFL7
0	2.63482	0.519	0.031	0	19	ECSCR.1
0	2.41369	0.365	0.006	0	19	PTX3
0	2.32857	0.288	0.002	0	19	NTS
0	2.29252	0.425	0.013	0	19	LOX
0	2.0181	0.27	0.001	0	19	STAB2
0	1.93334	0.253	0	0	19	RELN
0	1.91199	0.253	0.002	0	19	SCN3B
3.87707e-305	1.68808	0.283	0.009	7.71266e-301	19	CNTNAP3B
3.34368e-299	2.99219	0.657	0.059	6.65157e-295	19	ANGPT2
2.03524e-295	3.39717	0.815	0.101	4.0487e-291	19	TIMP3
4.68825e-274	3.0384	0.631	0.06	9.32633e-270	19	SDPR
4.29384e-261	2.24918	0.391	0.022	8.54174e-257	19	TIE1
9.1767e-261	1.68592	0.258	0.008	1.82552e-256	19	C6orf141
1.96921e-247	2.09395	0.378	0.021	3.91734e-243	19	CXorf36
1.06044e-244	2.15181	0.356	0.019	2.10953e-240	19	CDH5
2.03518e-226	2.7888	0.532	0.051	4.04858e-222	19	PROX1
1.0004e-195	2.21854	0.455	0.042	1.9901e-191	19	ELK3
6.44604e-192	1.69875	0.258	0.012	1.28231e-187	19	ADCY4
4.33926e-191	2.51632	0.545	0.063	8.63209e-187	19	RAMP2
7.49051e-177	2.75745	0.609	0.089	1.49009e-172	19	EFEMP1
8.09324e-174	3.04286	0.837	0.191	1.60999e-169	19	GNG11
2.05423e-165	2.29452	0.498	0.059	4.08647e-161	19	CRIP2
2.68363e-164	2.69225	0.597	0.09	5.33855e-160	19	CD9
5.30803e-157	2.36203	0.597	0.088	1.05593e-152	19	LAPTM5
4.54871e-154	1.80935	0.343	0.03	9.04875e-150	19	SMAD1
4.14714e-152	1.87495	0.339	0.029	8.24991e-148	19	ABI3BP
3.38336e-150	2.04676	0.446	0.05	6.73051e-146	19	VWF
1.78961e-142	2.74608	0.687	0.144	3.56006e-138	19	ARL4A
6.13945e-130	1.50098	0.27	0.021	1.22132e-125	19	TMEM255B
1.32211e-123	2.58201	0.588	0.113	2.63008e-119	19	APOD
3.35894e-123	2.10741	0.468	0.068	6.68194e-119	19	ARHGAP29
2.32082e-118	2.40145	0.515	0.091	4.61681e-114	19	NRP2
1.36036e-116	2.98922	0.742	0.221	2.70617e-112	19	FABP5
1.56578e-115	1.73792	0.348	0.04	3.1148e-111	19	EFNA1
1.62969e-105	1.80158	0.348	0.043	3.24194e-101	19	TGFBR2
3.45064e-104	2.17119	0.966	0.701	6.86435e-100	19	IGFBP7
1.43702e-99	1.50857	0.266	0.026	2.85866e-95	19	CCL14
9.56846e-95	1.51288	0.283	0.032	1.90345e-90	19	PECAM1
5.30178e-91	2.00835	0.429	0.078	1.05468e-86	19	HYAL2
7.66063e-87	1.30535	0.288	0.035	1.52393e-82	19	MYCT1
5.3387e-84	1.90411	0.867	0.438	1.06203e-79	19	HLA-E
4.80398e-83	1.78028	0.378	0.066	9.55656e-79	19	PDPN
1.49092e-81	1.24478	0.266	0.032	2.96589e-77	19	CTHRC1
9.1887e-81	1.77275	0.309	0.045	1.82791e-76	19	MAN1A1
4.09837e-80	1.59382	0.425	0.077	8.15289e-76	19	GIMAP7
1.41104e-79	2.01157	0.399	0.075	2.80697e-75	19	DUSP6
1.74398e-77	1.8556	0.476	0.104	3.4693e-73	19	C10orf10
4.44289e-77	1.46116	0.343	0.054	8.83823e-73	19	GIMAP4
1.47966e-76	0.945486	0.755	0.249	2.94348e-72	19	TM4SF1
2.03337e-76	2.14984	0.609	0.186	4.04499e-72	19	PPFIBP1
5.39665e-75	1.4132	0.309	0.045	1.07355e-70	19	CLEC14A
8.74813e-74	1.38329	0.296	0.042	1.74027e-69	19	TM4SF18
7.26542e-73	2.14532	0.768	0.381	1.44531e-68	19	ANXA2
7.86403e-73	1.90458	0.584	0.174	1.56439e-68	19	CD151
9.0592e-69	1.80885	0.279	0.042	1.80215e-64	19	PTPRE
5.33588e-66	1.24025	0.262	0.037	1.06147e-61	19	EMCN
5.75593e-64	2.94852	0.558	0.198	1.14503e-59	19	DONSON
3.4428e-63	1.64632	0.815	0.416	6.84876e-59	19	DUSP1
8.18149e-63	1.47073	0.601	0.194	1.62754e-58	19	CLU
8.19833e-62	1.0297	0.987	0.95	1.63089e-57	19	B2M
2.36697e-60	1.39444	0.326	0.061	4.7086e-56	19	GMFG
1.00242e-58	1.94847	0.403	0.099	1.99412e-54	19	WFS1
8.19039e-57	1.42827	0.369	0.082	1.62931e-52	19	NFIB
1.87426e-56	1.72711	0.296	0.056	3.72846e-52	19	SHC1
1.48904e-55	1.67009	0.751	0.401	2.96215e-51	19	CD59
1.37506e-54	1.51971	0.348	0.077	2.73541e-50	19	DNAJC11
5.96116e-53	1.64237	0.485	0.151	1.18585e-48	19	TSPAN4
6.35425e-53	1.61855	0.326	0.071	1.26405e-48	19	PROCR
4.26486e-51	1.01914	0.88	0.554	8.48409e-47	19	HLA-B
1.42164e-49	1.24108	0.369	0.087	2.82806e-45	19	TNFSF10
1.08289e-46	1.6205	0.489	0.166	2.1542e-42	19	SPTBN1
4.24479e-46	1.71225	0.378	0.103	8.44415e-42	19	ADD3
1.97925e-44	1.30192	0.27	0.057	3.93732e-40	19	TPST2
3.70903e-44	0.894111	0.845	0.521	7.37837e-40	19	HLA-C
1.02066e-42	1.27504	0.339	0.085	2.0304e-38	19	CALCRL
6.37579e-42	1.63222	0.399	0.125	1.26834e-37	19	EPSTI1
1.10009e-40	1.66138	0.468	0.163	2.18841e-36	19	ADM
1.8753e-40	1.42492	0.318	0.082	3.73053e-36	19	NTAN1
2.93067e-40	1.60953	0.339	0.095	5.82997e-36	19	TSTA3
1.00405e-39	1.37505	0.339	0.09	1.99736e-35	19	A2M
1.79622e-38	1.51999	0.3	0.076	3.57323e-34	19	SMTN
4.48151e-38	1.57063	0.558	0.251	8.91508e-34	19	RAB11A
1.61503e-36	1.29423	0.266	0.064	3.21277e-32	19	LDB2
3.92595e-36	0.989596	0.871	0.563	7.80989e-32	19	FOS
4.23534e-36	1.427	0.3	0.08	8.42536e-32	19	BCAP29
2.40374e-35	1.44589	0.305	0.084	4.78176e-31	19	DOCK5
5.20663e-33	1.5222	0.356	0.119	1.03576e-28	19	EXOC1
7.24718e-32	1.47711	0.644	0.362	1.44168e-27	19	APP
8.70855e-32	1.33213	0.485	0.203	1.73239e-27	19	GYPC
5.49812e-31	1.58596	0.665	0.398	1.09374e-26	19	KLF6
6.35722e-31	1.03868	0.833	0.6	1.26464e-26	19	HSPB1
4.51834e-29	0.791982	0.807	0.568	8.98834e-25	19	HLA-A
0	4.66975	0.967	0.058	0	20	LYZ
0	4.4945	1	0.032	0	20	AIF1
0	4.20953	0.967	0.05	0	20	FCER1G
0	4.15414	0.951	0.015	0	20	MNDA
0	4.00019	0.623	0.009	0	20	S100A8
0	3.92019	0.975	0.03	0	20	LST1
0	3.70173	0.82	0.021	0	20	FCN1
0	3.64136	0.992	0.05	0	20	TYROBP
0	3.36685	0.811	0.027	0	20	MS4A6A
0	3.36345	0.877	0.018	0	20	IFI30
0	3.28457	0.902	0.059	0	20	CD52
0	3.27459	0.705	0.011	0	20	S100A9
0	3.09909	0.902	0.023	0	20	C1orf162
0	3.08252	0.926	0.057	0	20	TYMP
0	2.98966	0.787	0.033	0	20	CAPG
0	2.97916	0.918	0.06	0	20	CTSS
0	2.89979	0.877	0.048	0	20	VAMP8
0	2.63683	0.844	0.022	0	20	SPI1
0	2.61071	0.68	0.025	0	20	CD14
0	2.54954	0.803	0.035	0	20	CD68
0	2.5287	0.73	0.009	0	20	IGSF6
0	2.41097	0.607	0.016	0	20	CLEC10A
0	2.2813	0.344	0.007	0	20	C1QC
0	2.23025	0.648	0.014	0	20	RNASE6
0	2.19479	0.631	0.017	0	20	SERPINA1
0	2.19324	0.402	0.009	0	20	C1QB
0	2.17798	0.393	0.005	0	20	LINC01272
0	2.13026	0.434	0.011	0	20	C1QA
0	1.8245	0.549	0.007	0	20	MS4A4A
0	1.7595	0.508	0.014	0	20	MS4A7
0	1.75465	0.5	0.009	0	20	VSIG4
0	1.64718	0.566	0.014	0	20	CD86
0	1.61367	0.525	0.008	0	20	HCK
0	1.57167	0.492	0.011	0	20	CLEC7A
0	1.514	0.492	0.01	0	20	LY86
0	1.4972	0.508	0.008	0	20	CYBB
0	1.48676	0.533	0.012	0	20	CSF1R
0	1.41806	0.402	0.004	0	20	CLEC12A
0	1.35099	0.418	0.002	0	20	RGS18
0	1.348	0.516	0.017	0	20	WAS
0	1.32257	0.467	0.012	0	20	PARVG
0	1.29852	0.41	0.01	0	20	PKIB
0	1.28965	0.393	0.005	0	20	LRRC25
0	1.26904	0.467	0.011	0	20	NCKAP1L
0	1.25462	0.484	0.015	0	20	TNFSF13B
0	1.24776	0.402	0.005	0	20	NCF2
0	1.20038	0.344	0.004	0	20	CD163
0	1.17184	0.32	0.005	0	20	C3AR1
0	1.16379	0.287	0.002	0	20	TREM2
0	1.14682	0.328	0.002	0	20	HPGDS
[truncated: 150 more rows]

## Sheet: supplementary.table2
Gene	logFC	AveExpr	t	P.Value	adj.P.Val	B	Group	gene	entrezgene_id.x	Var.11	C1	C2	C3	C4	C5	C6	C7	C8	C9	C10	C11	C12	C13	C14	C15	P1	P2	P3	P4	P5	P6	P7	P8	P9	P10	P11	P12	P13	P14	P15
ENSG00000000003	0.11775	6.54335	0.452226	0.654707	0.84964	-6.77713	notsignificant	TSPAN6	7105	1	591.732	394.479	701.231	493.882	378.149	414.508	414.388	656.067	608.298	531.089	343.254	374.247	405.495	395.045	404.985	1016.46	515.556	237.537	391.302	619.7	629.026	649.423	627.072	578.192	58.2856	609.2	557.154	641.059	660.634	782.261
ENSG00000000419	0.0285312	6.29789	0.246412	0.807221	0.924819	-6.84548	notsignificant	DPM1	8813	2	370.403	351.521	657.287	507.45	334.61	393.007	392.776	317.757	364.701	400.071	379.924	355.526	465.765	440.267	397.45	661.38	311.15	196.031	395.205	461.397	429.056	439.498	524.932	461.267	373.166	445.48	385.343	407.817	409.329	401.288
ENSG00000000457	-0.147621	3.72543	-1.09916	0.281372	0.64462	-5.86007	notsignificant	SCYL3	57147	3	77.2213	90.7889	34.9225	44.4996	82.4053	83.7326	85.0807	53.8337	58.269	71.0205	83.8659	95.4737	75.9892	78.2348	89.5661	110.419	79.2933	54.5525	68.9181	55.6041	52.4729	59.0043	57.8519	68.9402	117.174	45.5134	55.912	65.4815	54.8065	54.392
ENSG00000000460	-0.107747	2.75652	-0.548644	0.587744	0.817184	-6.04773	notsignificant	C1orf112	55732	4	38.7757	46.8551	35.8377	7.92718	44.7434	44.892	45.2195	21.5656	25.6024	35.9826	41.2265	46.4142	47.0501	46.1799	45.2093	61.4617	43.0995	24.0028	43.0995	24.2158	25.0313	33.1782	26.6763	49.7434	57.2402	27.8393	24.0238	30.0817	26.2997	28.5756
ENSG00000000938	-2.67486	3.23242	-3.05181	0.00504751	0.0802799	-2.47377	downregulated	FGR	2268	5	416.055	417.397	417.397	421.423	860.497	860.528	861.42	138.816	0	0	809.012	933.457	815.941	839.436	870.712	325.931	327.273	316.536	309.826	0	0	0	625.712	0	1992.73	0	0	21.9048	0	0
ENSG00000000971	2.18361	5.68303	2.05838	0.0492909	0.337939	-4.79107	upregulated	CFH	3075	6	603.305	439.083	71.2244	0.843335	234.949	303.454	337.8	875.599	2621.6	642.66	0	277.409	606.786	46.4944	138.45	2296.97	1418.61	397.62	699.789	1160.69	1274.47	1235.15	121.548	25.4473	0	1283.72	1445.06	1213.39	1381.63	1160.53
ENSG00000001036	0.0922603	5.99338	0.967423	0.341891	0.680739	-6.39157	notsignificant	FUCA2	2519	7	472.129	440.388	258.796	262.487	262.293	291.25	282.362	307.436	397.394	462.715	261.472	304.352	292.982	305.913	273.957	354.545	264.488	263.011	314.684	393.102	380.561	370.854	242.617	352.057	310.229	392.362	362.635	383.518	366.946	378.39
ENSG00000001084	-0.125278	6.53806	-0.191103	0.84987	0.94222	-6.861	notsignificant	GCLC	2729	8	576.547	426.177	563.375	501.91	373.473	528.708	428.536	537.879	961.993	853.945	378.922	342.29	462.209	759.445	387.83	1161.51	757.599	354.783	523.812	738.34	805.631	829.609	890.453	580.951	0	702.667	860.778	676.445	705.785	891.899
ENSG00000001167	-0.096779	5.00091	-0.976838	0.337293	0.676337	-6.28119	notsignificant	NFYA	4800	9	229.34	187.135	151.775	138.087	169.278	190.326	189.44	108.464	171.494	187.502	186.263	170.649	169.601	132.287	209.559	163.086	143.695	144.836	161.946	146.789	145.718	159.044	117.856	226.908	226.908	155.367	149.83	219.719	175.321	103.886
ENSG00000001460	0.235698	2.2095	1.11318	0.275414	0.639612	-5.47147	notsignificant	STPG1	90529	10	38.3031	26.3004	11.6303	12.2971	20.6673	15.9872	19.9605	29.433	36.0743	37.8855	23.1954	21.8497	18.822	17.3081	16.2989	52.7154	33.3777	14.0399	16.7072	36.6762	31.3283	27.1279	12.0323	23.5035	10.8249	22.4102	25.2137	37.9975	29.8114	39.5674
ENSG00000001461	0.22575	4.15759	1.15307	0.258956	0.631118	-5.92856	notsignificant	NIPAL3	57185	11	120.356	91.8079	75.6721	79.3957	70.4307	70.5592	72.1332	100.103	162.968	126.546	79.44	76.1391	64.7771	66.8966	70.6839	113.964	108.999	85.4164	86.6576	122.933	121.42	122.416	19.8253	70.716	117.116	117.806	122.184	136.082	118.258	115.443
ENSG00000001497	-0.10792	5.28545	-1.27829	0.211992	0.592745	-5.98751	notsignificant	LAS1L	81887	12	265.677	252.868	170.676	182.418	188.624	190.03	221.082	166.346	194.088	217.29	227.062	205.283	240.307	211.714	216.427	203.454	186.375	142.611	190.645	238.217	193.55	180.92	224.63	313.404	148.466	171.691	204.295	192.769	171.563	183.599
ENSG00000001561	0.0994565	4.25729	0.839191	0.408707	0.723025	-6.24837	notsignificant	ENPP4	22875	13	127.579	93.5455	102.575	87.989	80.35	82.2829	81.9304	110.025	101.741	150.851	64.7725	90.2116	94.3598	113.746	76.6667	143.319	121.787	50.942	78.7244	116.841	117.437	118.646	78.4417	90.867	82.5835	93.0991	109.565	129.163	113.713	114.729
ENSG00000001617	1.738	1.90084	3.4629	0.00179116	0.0449535	-1.26834	upregulated	SEMA3F	6405	14	22.351	22.351	26.3158	35.567	5.11548	14.7422	2.2844	0	107.716	89.9491	5.1233	4.87614	5.45284	5.49404	4.91733	49.4305	34.8929	33.5713	33.5713	62.3334	62.3493	62.7058	10.5244	31.2522	0	63.2958	64.5316	65.0259	63.131	62.2248
ENSG00000001629	0.132575	6.1136	1.2168	0.234178	0.612308	-6.13117	notsignificant	ANKIB1	54467	16	437.404	379.186	296.407	326.426	272.934	324.852	310.587	443.768	384.567	437.953	278.423	308.955	330.22	315.897	327.452	540.384	372.098	261.12	312.06	404.271	408.966	448.007	261.897	473.857	216.439	436.414	473.286	417.556	468.591	278.092
ENSG00000001630	-0.222789	8.78594	-1.64358	0.111823	0.483582	-5.54321	notsignificant	CYP51A1	1595	17	2029.36	1831.26	2266.71	1918.23	2315.1	3336.25	2601.68	2222.06	2201.83	2321.19	1702.37	3317.29	3160.21	3075.71	3538.93	4740.68	3071.93	1735.96	2858.13	1726.28	1873.57	2018.36	2266.65	2330.04	2134.48	1585.96	1470.86	2211.07	1670.63	1528.2
ENSG00000001631	0.106838	4.40521	0.874901	0.389319	0.707356	-6.25914	notsignificant	KRIT1	889	18	190.654	152.633	79.0842	59.1388	91.1477	109.165	102.732	101.149	85.3073	144.873	93.6988	105.351	114.311	87.7566	111.2	146.318	118.893	83.3652	102.064	116.319	115.07	131.208	99.8296	97.2948	132.147	105.858	191.185	129.07	107.994	66.6303
ENSG00000002016	0.113044	3.2973	0.937828	0.35662	0.688647	-5.9073	notsignificant	RAD52	5893	19	72.568	67.6093	31.9068	45.7911	41.8631	49.2807	45.9831	57.4247	61.5384	35.3135	50.3936	47.9854	48.2942	37.3646	47.1827	60.6647	46.7804	34.8795	48.7639	56.0125	60.65	53.0402	37.7417	40.8269	80.9356	64.5127	67.4149	48.952	52.2247	47.8405
ENSG00000002330	-0.043626	5.10544	-0.362949	0.71946	0.883846	-6.71326	notsignificant	BAD	572	20	202.999	176.818	132.903	125.302	180.251	185.09	227.117	121.583	210.393	164.626	185.834	204.098	199.698	187.021	240.799	275.361	188.374	140.236	238.202	104.266	218.751	168.064	259.566	191.46	144.058	157.359	108.261	174.715	150.165	193.397
ENSG00000002549	-0.470104	6.40934	-2.59656	0.0150332	0.161094	-3.79268	notsignificant	LAP3	51056	21	586.589	520.101	464.042	447.095	542.668	594.918	584.289	595.787	276.001	267.146	571.955	671.962	620.777	629.229	614.157	581.327	529.18	247.585	324.502	364.228	375.396	384.357	169.907	395.725	1141.07	296.132	277.395	380.18	319.006	349.209
ENSG00000002586	0.145491	8.55389	0.739237	0.466121	0.758805	-6.59195	notsignificant	CD99	4267	22	2003.48	1988.45	1921.47	1898.23	754.928	1905.16	2662.61	2675.34	2699.04	1932.11	2800.06	1656.14	1296.97	1901.79	1086.6	2018.18	1929.33	1968.97	2060.55	2941.13	2128.61	1996.23	2765.14	1452.64	839.495	2426.87	2902.28	1570.77	2175.35	2599.27
ENSG00000002587	1.76424	2.95289	1.11022	0.276664	0.640908	-5.49814	notsignificant	HS3ST1	9957	23	2421.11	2027.96	167.605	126.411	0	0	0	443.919	437.902	449.266	6.7088	0	0	0	0	0	0	0	0	1012.51	997.828	1039.97	311.478	266.69	404.395	894.102	954.875	920.172	1033.43	1135.17
ENSG00000002726	1.51864	0.0194238	2.81949	0.00888497	0.114174	-2.54205	upregulated	AOC1	26	24	7.09548	9.69339	5.79652	7.09548	0.658043	0.752247	0.658043	35.416	26.9439	1.52774	0.717537	0.717537	0.717537	0.717537	0.717537	10.8519	10.8519	9.55298	9.55298	18.7065	18.8217	18.7065	1.39098	0	0	17.869	19.1036	18.3629	18.0234	18.116
ENSG00000002822	-0.395172	2.07242	-1.45169	0.158072	0.5456	-5.06912	notsignificant	MAD1L1	8379	27	21.6799	31.6789	31.6789	11.6809	34.5711	37.9331	32.1693	14.4606	15.4542	11.4798	44.2301	42.6001	18.9233	28.0924	21.1646	32.2525	22.2535	12.2545	31.0026	7.52923	20.3071	15.7649	15.8555	16.3523	66.5294	15.3902	6.05804	11.641	18.3651	39.9635
ENSG00000002834	-0.182637	7.74048	-1.2371	0.226666	0.606187	-6.11493	notsignificant	LASP1	3927	28	1144.27	1122.92	1068.22	1056.21	1418.7	1449.69	1415.47	618.967	793.208	944.615	1462.99	1483.98	1366.35	1398.05	1377.89	1154.67	1065.27	1106.63	1177.35	847.059	850.115	852.123	1002.43	1533.6	2246.45	867.121	810.882	843.5	885.177	903.558
ENSG00000002919	-0.324914	4.896	-2.23801	0.0336389	0.268956	-4.39908	notsignificant	SNX11	29916	29	171.233	160.872	131.082	164.757	194.325	209.857	212.439	108.599	125.933	124.942	189.311	205.195	215.075	202.173	215.927	188.108	191.993	114.281	138.89	116.137	109.92	115.584	158.705	125.029	336.494	116.504	102.596	126.655	105.23	117.085
ENSG00000002933	-3.26012	2.16734	-4.1456	0.000299234	0.0252763	0.297974	downregulated	TMEM176A	55365	30	302.318	265.553	212.449	185.215	693.462	767.169	716.074	0	0	0	729.264	718.513	707.717	717.751	717.483	352.968	203.186	111.955	184.123	0	0	0	0	0	2007.16	0	0	0	0	0
ENSG00000003056	-0.546522	6.93452	-2.80589	0.00917909	0.116447	-3.34007	notsignificant	M6PR	4074	31	911.761	907.854	788.047	699.495	831.827	897.688	875.377	506.581	727.008	234.983	804.663	931.899	966.965	949.432	954.055	567.559	521.98	462.077	523.283	501.249	492.482	552.698	384.022	416.496	1843.86	415.484	384.62	466.342	459.797	560.073
ENSG00000003096	0.719432	2.61405	1.55254	0.13214	0.512506	-5.06052	notsignificant	KLHL13	90293	32	41.9272	44.0858	9.54793	22.4996	18.8126	19.306	20.8259	49.4874	86.2726	80.6526	13.791	17.4506	23.7384	17.0181	23.6054	72.3114	26.9805	57.2011	51.8045	62.306	64.194	65.111	7.08077	41.8224	0	77.3052	59.3733	64.3636	60.5377	58.342
ENSG00000003137	-0.268148	0.428215	-0.554795	0.583587	0.815338	-5.60217	notsignificant	CYP26B1	56603	33	4.42696	3.20417	10.5409	14.2093	5.55881	13.8678	13.0473	17.0294	3.12516	2.62858	19.9232	6.05641	8.35092	1.56716	9.149	4.3023	5.52509	14.0846	10.4162	5.4398	5.85656	7.80937	12.8419	16.8145	0	10.6087	6.61821	14.2499	0	10.0101
ENSG00000003147	-0.283359	2.28422	-1.07526	0.291742	0.652782	-5.53231	notsignificant	ICA1	3382	34	22.2235	15.8218	17.4222	12.621	36.435	33.7934	40.2613	25.0244	26.133	22.2529	39.7903	36.4746	37.7135	34.3978	29.6611	65.3776	21.366	39.7708	26.1673	15.6366	21.146	17.7202	44.5417	40.1073	5.18611	17.1491	16.9669	20.7927	31.2134	10.4085
ENSG00000003249	-0.42681	0.903261	-1.05513	0.300688	0.657775	-5.29807	notsignificant	DBNDD1	79007	35	5.99969	4.96381	4.96381	11.1791	21.7799	12.8117	15.6982	15.5806	14.0448	1.247	19.6872	14.7371	15.2871	14.5871	15.3871	14.1867	27.6531	6.9355	14.1867	4.01891	7.79532	7.76065	18.9896	19.5015	0	9.33056	4.78052	7.08054	5.93053	8.68056
ENSG00000003393	0.168507	5.09527	1.06953	0.29427	0.654	-6.20238	notsignificant	ALS2	57679	36	186.289	171.693	98.7163	121.652	157.907	166.713	166.598	191.35	246.909	218.875	174.64	108.958	205.408	115.614	252.199	258.446	248.021	161.491	214.66	205.075	199.334	203.651	84.288	271.864	100.089	192.959	180.673	219.222	258.283	129.837
ENSG00000003400	0.211839	3.69636	0.505686	0.617167	0.831988	-6.38004	notsignificant	CASP10	843	37	109.911	84.051	60.7771	46.5541	51.3433	54.7217	52.8806	76.0635	157.39	77.5422	52.8408	61.1565	70.2076	31.2311	101.378	72.4037	67.2317	111.194	94.3847	111.941	111.858	118.669	27.4722	0	162.523	104.488	144.935	105.789	93.6265	68.1136
ENSG00000003402	-0.276014	8.10594	-1.49063	0.147613	0.532061	-5.78102	notsignificant	CFLAR	8837	38	2111.99	1994.58	1247.65	1123.54	1796.92	1907.97	1848.15	1964.15	770.184	797.916	2043.5	1914.95	1726.5	1611.67	1655.15	1715.74	1537.96	905.077	1245	1196.86	1142.25	1124.41	1983.61	1094.18	2563.96	1263.2	1882.57	1471.62	989.729	503.277
ENSG00000003436	0.140431	7.81809	0.508765	0.615036	0.831528	-6.7462	notsignificant	TFPI	7035	39	1964.76	1864	710.13	722.324	890.576	1045.55	974.899	1414.97	1787.48	1481.29	310.253	1488.53	858.711	1374.4	1336.9	2730.08	1701.99	390.883	750.265	1679.91	1617.76	1590.79	1532.35	1084.84	272.887	1500.32	2265.67	1276.75	1170.48	1430.05
ENSG00000003509	-0.0346232	4.61064	-0.608182	0.548133	0.798705	-6.50491	notsignificant	NDUFAF7	55471	40	138.683	123.769	110.985	107.434	125.99	130.685	126.287	117.356	146.118	121.958	130.128	140.245	130.361	128.151	131.369	156.34	126.511	120.829	137.164	111.92	127.938	120.785	117.567	134.249	132.523	106.933	127.594	120.927	118.872	106.158
ENSG00000003756	-0.12213	6.86594	-1.25919	0.218703	0.598166	-6.09192	notsignificant	RBM5	10181	41	832.21	781.572	416.602	427.111	609.578	725.997	665.388	636.383	596.966	473.011	713.999	707.338	650.924	613.137	740.527	673.289	617.875	474.562	634.117	543.533	544.736	560.667	620.36	449.728	975.629	552.305	536.507	517.82	568.163	500.017
ENSG00000003987	0.153296	2.0268	0.706406	0.485968	0.768854	-5.79646	notsignificant	MTMR7	9108	42	23.6906	17.6331	11.5756	13.5947	15.4114	16.068	15.9233	20.9645	46.1902	21.4793	23.0362	12.0975	33.1202	18.7205	22.2243	31.7971	18.6724	31.7971	26.7491	27.5386	28.4448	29.0177	13.7971	14.3119	15.8564	15.2382	25.8777	35.4918	28.6124	7.03418
ENSG00000003989	1.31648	5.67989	2.25765	0.0322333	0.262549	-4.46707	upregulated	SLC7A2	6542	43	426.483	413.148	479.824	553.774	150.4	156.801	151.957	1386.33	2129.4	1468.5	100.025	161.052	220.579	137.076	248.321	755.263	745.565	570.994	627.972	1117.66	1120.93	1120.75	0	0	0	1066.12	1125.41	1164.87	1002.02	991.67
ENSG00000004059	-0.161649	7.20469	-1.14679	0.261498	0.632853	-6.22172	notsignificant	ARF5	381	44	646.756	495.826	826.999	820.762	946.434	819.591	1087.24	530.503	846.81	584.709	977.979	900.335	952.135	929.946	1010.98	1619.39	856.009	601.549	741.253	550.861	685.483	577.646	927.302	695.174	1038.9	637.566	495.049	634.137	583.467	647.7
ENSG00000004139	-0.074731	4.09007	-0.475843	0.638002	0.841542	-6.44477	notsignificant	SARM1	23098	45	111.652	77.3354	43.0185	64.4666	95.8883	127.597	100.403	42.5695	96.4281	132.503	112.395	113.734	81.6746	86.4523	122.173	116.393	122.827	88.51	98.1617	67.4864	74.674	78.8879	89.9827	125.55	69.6587	101.432	89.8676	97.1905	60.8888	44.5464
ENSG00000004142	0.152853	6.97234	0.598806	0.554278	0.802326	-6.69901	notsignificant	POLDIP2	26073	46	791.571	739.859	567.488	603.288	443.616	533.433	581.471	607.18	921.723	955.635	576.104	547.111	515.348	485.556	565.658	830.014	599.301	623.168	689.465	910.204	830.548	866.377	720.141	998.316	70.9042	863.647	739.365	900.9	804.864	944.282
ENSG00000004399	-0.377733	7.48408	-0.512422	0.612509	0.829809	-6.74391	notsignificant	PLXND1	23129	47	1139.23	1093.56	1087.21	1092.29	802.364	841.321	814.501	1817.78	1957.32	1965.85	854.307	850.753	776.124	850.097	848.129	1271.54	1204.3	1204.3	1248.7	1571.74	1596.36	1633.95	0	638.803	1279.78	1575.74	1604.36	1629.64	1553.21	1527.1
ENSG00000004455	0.0443338	7.38518	0.229008	0.820583	0.930143	-6.85308	notsignificant	AK2	204	48	1059.68	1042.33	1420.38	1269.71	549.027	793.568	687.473	632.685	827.306	1266.12	585.573	815.078	711.803	733.256	861.352	1105.75	581.59	311.293	520.408	1128.81	1209.6	1090.95	1099.09	1281.05	409.742	1033.07	1024.21	1203.92	1040.95	1101.32
ENSG00000004468	-0.905733	1.76986	-2.37927	0.024651	0.223872	-3.57332	notsignificant	CD38	952	49	35.745	26.1066	15.0914	23.3528	40.8957	41.2402	41.7206	77.5049	0	2.27332	42.797	51.026	39.9663	40.5588	44.0478	32.4449	20.0528	36.5756	25.5604	15.3738	19.48	16.011	0	0	114.8	11.3463	12.1363	20.8919	13.1896	10.3589
ENSG00000004478	-0.284957	6.72296	-1.6087	0.119276	0.494109	-5.61442	notsignificant	FKBP4	2288	50	645.654	604.294	506.898	462.87	715.796	752.06	783.432	228.218	383.02	571.452	760.086	769.508	769.439	729.638	757.458	614.843	520.116	536.126	612.175	408.075	374.062	428.445	744.185	1209.08	410.348	422.623	358.141	368.587	450.647	375.653
ENSG00000004487	0.046089	5.98294	0.655849	0.517454	0.781574	-6.64419	notsignificant	KDM1A	23028	51	391.124	328.308	253.975	241.411	293.081	335.264	356.79	274.618	428.394	327.226	307.804	310.626	281.57	393.047	341.798	403.196	365.506	274.422	330.957	279.99	332.203	363.013	324.811	438.625	248.43	340.537	311.866	342.397	354.712	295.254
ENSG00000004534	0.100155	7.09516	0.813193	0.423198	0.731757	-6.5462	notsignificant	RBM6	10180	52	1037.33	837.404	516.883	477.744	839.59	649.963	719.75	1160.09	661.365	453.139	708.426	684.319	643.235	576.767	592.147	834.804	716.328	524.861	819.995	692.371	703.041	717.016	631.09	563.544	942.922	762.516	1144.93	807.803	763.261	525.433
ENSG00000004660	-1.43352	3.31968	-2.60665	0.0146855	0.159396	-3.43428	downregulated	CAMKK1	84254	53	94.8217	94.8217	93.4735	105.608	173.718	185.945	175.188	61.7301	0	14.9268	190.182	168.68	162.536	180.967	177.609	100.766	76.4978	75.1495	80.5425	24.4302	15.538	10.769	77.5874	32.7548	393.879	11.5195	17.3354	21.1034	1.15749	29.991
ENSG00000004700	-0.0206458	5.66011	-0.217097	0.829759	0.934698	-6.81867	notsignificant	RECQL	5965	54	271.244	213.848	337.629	270.552	230.362	255.834	248.407	255.034	239.759	294.984	221.413	238.515	363.12	274.228	267.823	396.624	297.738	145.605	234.81	258.623	267.03	307.586	206.812	364.849	223.849	250.505	250.867	250.021	278.181	225.245
ENSG00000004766	-0.0133153	4.68278	-0.154425	0.878419	0.955228	-6.69103	notsignificant	VPS50	55610	55	177.615	145.61	115.487	89.13	134.051	142.479	141.599	104.278	113.127	180.281	102.279	155.273	137.781	138.24	145.466	159.988	152.457	100.684	132.689	123.719	119.882	134.843	99.6197	161.047	158.965	161.107	134.323	125.319	135.47	96.2983
ENSG00000004776	2.29231	0.49817	3.14622	0.00399348	0.06904	-1.90043	upregulated	HSPB6	126393	56	23.1436	26.942	5.41739	6.68354	0.684822	0	0	10.079	123.601	52.5872	0	0	0	0	0	25.264	32.8609	22.7317	29.0625	55.0052	52.8363	50.1703	0	0	0	50.558	51.1368	50.9845	50.8931	51.8983
ENSG00000004777	1.03595	2.43417	2.34346	0.0266941	0.234315	-3.7567	upregulated	ARHGAP33	115703	57	27.0703	30.5884	23.5522	36.4519	13.7902	25.5129	11.9998	33.2839	120.195	118.679	20.7334	14.6788	15.2998	16.045	16.4176	66.7275	53.8278	44.4462	64.3821	70.5866	70.8295	84.5551	0	2.77593	0	76.8758	76.8137	75.3544	72.6221	71.1628
ENSG00000004779	0.177999	6.80469	1.62295	0.116183	0.489155	-5.59337	notsignificant	NDUFAB1	4706	58	974.603	743.81	595.311	481.461	399.93	448.231	511.063	556.681	573.173	532.577	469.304	507.923	552.46	513.17	463.691	891.582	421.952	342.752	506.72	699.014	721.891	714.067	664.079	732.585	420.504	656.842	641.894	643.114	682.222	697.291
ENSG00000004799	0.144921	4.55607	0.244167	0.808941	0.925048	-6.61857	notsignificant	PDK4	5166	59	461.082	336.759	17.418	34.482	141.288	163.496	144.708	146.058	218.093	104.582	178.423	186.703	46.965	220.2	52.7179	203.974	184.472	60.961	85.3381	200.877	207.891	205.702	145.125	0	428.902	113.297	162.117	192.441	432.238	184.161
ENSG00000004809	-2.49321	-0.349748	-3.40024	0.00210284	0.0481679	-1.34334	downregulated	SLC22A16	85413	60	6.01538	12.8379	3.28639	3.28639	37.9966	37.9966	37.9966	0	0	0	37.1647	39.797	36.2474	36.4069	37.6433	5.23952	6.60402	27.0715	18.8845	0	0	0	0	0	106.208	0	0	0	0	0
ENSG00000004838	-1.11614	-0.0918113	-2.25902	0.0321367	0.26207	-3.5485	downregulated	ZMYND10	51364	61	3.84026	3.84026	2.81061	4.86992	12.6343	12.5597	12.7643	5.60783	0	6.63388	12.8795	11.8399	12.4031	11.6233	13.0528	25.368	4.77497	3.74532	3.74532	2.0775	1.25181	1.25181	7.16703	0	24.0969	0.825693	2.16853	1.99526	0.825693	2.21185
ENSG00000004864	0.127291	5.83137	1.00141	0.325492	0.670874	-6.34824	notsignificant	SLC25A13	10165	63	530.195	445.255	255.535	220.815	221.365	237.529	241.849	293.217	309.409	360.577	192.544	186.641	285.736	307.063	297.352	280.215	246.735	187.835	252.935	367.796	362.015	367.641	228.005	288.241	352.363	371.502	301.198	380.49	344.805	350.441
ENSG00000004866	0.136989	4.82944	0.751405	0.458888	0.753646	-6.44424	notsignificant	ST7	7982	64	234.518	200.664	148.702	112.486	103.995	122.985	118.944	130.798	202.396	167.43	74.8736	111.499	173.218	135.859	149.464	216.35	191.156	48.6539	115.575	221.212	188.285	169.259	121.863	228.982	71.3566	240.711	203.437	175.925	157.137	121.98
ENSG00000004897	-0.0132846	6.1284	-0.134563	0.893952	0.960772	-6.86162	notsignificant	CDC27	996	65	359.606	335.848	348.807	303.452	353.448	379.787	369.88	404.391	330.609	424.605	271.897	371.889	373.287	394.206	451.778	542.887	411.14	262.116	360.385	349.138	343.624	390.287	294.567	555.835	230.893	378.97	429.083	359.042	385.963	237.606
ENSG00000004961	-0.203039	4.74706	-1.79093	0.0844874	0.437672	-5.16677	notsignificant	HCCS	3052	67	216.304	173.605	114.408	105.675	146.452	162.289	164.355	73.3107	120.9	167.455	160.896	159.038	171.222	172.697	173.134	171.01	137.045	104.05	106.961	123.474	130.546	120.861	165.897	227.453	113.135	100.993	114.816	123.995	123.503	113.941
ENSG00000004975	0.0361391	5.29458	0.29678	0.768898	0.907083	-6.75776	notsignificant	DVL2	1856	68	203.023	212.451	165.31	174.738	177.045	236.094	222.802	233.185	262.023	158.89	232.444	225.721	167.323	164.884	188.744	227.824	233.212	199.54	188.765	194.456	182.615	220.665	139.034	127.303	360.942	224.875	175.177	202.135	218.943	256.974
ENSG00000005007	-0.258575	6.74158	-2.07233	0.0478763	0.331675	-4.83829	notsignificant	UPF1	5976	70	614.672	593.015	482.026	487.44	654.795	731.342	693.883	358.669	480.682	663.947	738.035	720.882	607.185	626.613	771.057	552.99	570.586	513.738	616.606	418.154	416.638	485.451	376.317	590.943	1064.3	439.831	415.362	490.896	414.818	447.444
ENSG00000005020	-0.761755	4.68206	-2.07792	0.0473197	0.329182	-4.68613	notsignificant	SKAP2	8935	71	179.046	139.585	130.06	142.307	231.801	238.305	229.889	126.701	190.314	115.447	179.528	295.955	211.393	236.097	218.423	261.241	182.318	114.281	195.925	112.478	120.39	113.313	41.5416	0	547.015	114.816	103.335	124.556	119.267	127.588
ENSG00000005022	0.129923	8.20329	0.810394	0.424776	0.732311	-6.54287	notsignificant	SLC25A5	292	72	2633.92	2354.96	1641.3	1511.86	997.381	1241.72	1321.12	1282.99	1792.84	1763.65	1254.85	1191.26	1322.88	1196.4	1121.2	2041.08	785.422	820.032	1123.22	2018.48	1934.57	1949.71	1833.46	2004.4	894.762	1967.03	1926.33	1879.91	1939.63	1975.88
ENSG00000005059	-0.267491	5.82461	-1.40903	0.170203	0.554933	-5.87062	notsignificant	MCUB	55013	73	261.313	177.938	381.528	321.421	398.52	388.933	420.548	236.024	260.308	161.307	393.918	387.147	415.022	404.226	420.251	658.432	399.258	127.804	237.679	209.284	215.519	228.31	410.65	286.743	491.594	193.218	207.363	242.311	218.912	215.3
ENSG00000005075	0.027921	5.86073	0.201853	0.84154	0.938094	-6.83468	notsignificant	POLR2J	5439	74	397.628	337.96	396.256	381.168	298.972	211.591	282.429	229.259	297.173	203.274	329.594	293.329	276.548	283.274	323.562	511.719	196.921	139.311	185.262	369.902	375.53	303.72	464.905	278.288	358.604	307.319	287.973	336.512	307.18	319.939
ENSG00000005100	-0.33868	4.70757	-2.22806	0.0343718	0.272311	-4.38268	notsignificant	DHX33	56919	75	197.562	169.204	95.2276	112.489	180.524	174.251	169.575	117.944	90.1744	150.176	187.683	180.133	185.472	148.316	171.289	162.008	143.514	89.2644	143.514	106.976	104.23	113.437	118.57	297.582	85.842	120.871	125.185	102.644	139.368	55.1344
ENSG00000005108	0.453332	3.38823	1.6097	0.119057	0.494109	-5.11909	notsignificant	THSD7A	221981	76	114.466	83.4064	18.2574	18.2574	45.4118	45.8613	47.9618	56.9035	100.127	90.197	61.9688	21.2275	44.0553	67.94	10.9409	95.0278	66.9986	45.0297	55.6354	71.0177	72.3678	82.2037	33.1358	40.7291	29.6312	69.1042	75.9561	132.356	86.5421	56.6158
ENSG00000005156	-0.0673413	4.75519	-0.697161	0.491642	0.771622	-6.47014	notsignificant	LIG3	3980	77	164.66	145.053	103.532	101.225	148.126	160.061	157.867	165.796	113.375	144.328	126.311	147.799	151.105	149.782	179.15	178.44	140.379	132.306	148.453	119.478	125.501	129.485	84.3889	194.721	168.261	154.807	112.216	155.689	125.275	104.282
ENSG00000005175	0.0376967	5.38357	0.369472	0.714649	0.881205	-6.74593	notsignificant	RPAP3	79657	78	164.163	168.088	225.655	178.555	235.884	239.923	241.511	226.106	176.391	173.204	237.265	230.151	243.268	236.453	245.554	311.991	259.658	173.962	298.253	186.452	188.073	189.914	232.848	271.091	246.233	192.877	196.701	187.878	200.718	175.253
ENSG00000005187	0.379894	5.97577	0.422918	0.675694	0.862511	-6.57794	notsignificant	ACSM3	6296	79	0	0	294.819	336.092	837.823	754.182	758.498	370.615	687.661	515.244	726.23	757.342	725.519	741.508	772.434	1456.26	1178.32	516.026	888.767	204.317	328.767	371.709	570.074	612.389	307.344	407.141	261.357	279.912	522.184	175.29
ENSG00000005189	0.257162	2.97606	1.16081	0.255848	0.627723	-5.59477	notsignificant	REXO5	81691	80	36.4048	13.6096	25.6777	27.689	64.997	46.6965	51.8659	36.6389	53.9066	45.2728	38.1884	34.0205	26.9853	33.4293	48.0023	85.3094	53.1279	36.3667	81.9572	22.0062	34.29	39.0359	45.1366	40.203	32.1859	58.7717	28.2364	46.8591	93.6523	24.2458
ENSG00000005194	-0.211266	5.81836	-1.87373	0.0717932	0.407013	-5.16216	notsignificant	CIAPIN1	57019	81	374.527	350.554	318.59	246.671	297.442	335.497	351.603	167.129	266.34	350.017	321.296	319.517	334.914	333.135	409.007	379.794	219.975	214.267	270.204	236.07	285.971	274.824	387.173	460.328	189.755	226.329	204.095	291.417	242.226	290.306
ENSG00000005206	-0.0270587	5.44126	-0.317905	0.752995	0.899453	-6.76667	notsignificant	SPPL2B	56928	82	269.97	199.232	171.131	180.821	191.618	283.365	230.502	226.427	269.219	195.862	272.264	244.84	229.068	226.27	226.372	223.833	249.996	218.019	249.996	216.29	200.069	215.128	258.857	188.048	279.234	227.295	189.746	220.273	196.818	209.487
ENSG00000005243	0.584992	1.69424	1.48431	0.149271	0.533449	-4.96422	notsignificant	COPZ2	51226	83	32.7368	10.9054	10.9054	13.3311	8.8091	8.88532	15.6321	23.2187	53.1609	13.238	10.6101	13.2377	9.15025	10.0678	8.69145	21.8357	25.4742	20.6228	20.6228	24.2397	33.6886	30.5036	11.3472	20.3299	0	32.1486	29.5209	29.8129	26.8098	31.3144
ENSG00000005249	0.193029	8.26723	0.729637	0.471875	0.761743	-6.60513	notsignificant	PRKAR2B	5577	84	3861.11	3393.8	1412.93	1135.35	1000.71	1154.04	1086.22	1718.64	2078.52	2247.3	1295.55	987.157	771.601	1286.44	1398.95	2500.16	1658.89	314.311	787.109	2467.53	2432.37	2530.07	1352.72	2013.39	831.942	2492.67	2998.74	2214.96	2637.02	1782.33
ENSG00000005302	-0.360958	5.74934	-1.6303	0.114613	0.48838	-5.55348	notsignificant	MSL3	10943	85	307.034	329.306	291.312	258.559	420.915	421.153	434.878	237.54	106.814	135.147	403.273	446.632	423.901	418.243	423.319	389.037	278.987	208.24	326.151	178.685	183.978	190.085	316.241	277.471	759.116	173.407	177.869	201.505	184.53	187.537
ENSG00000005339	-0.529372	6.33232	-1.57477	0.126919	0.504941	-5.66052	notsignificant	CREBBP	1387	86	521.545	581.645	350.593	382.647	632.123	646.384	659.258	358.652	269.498	415.297	773.036	629.842	397.974	561.582	635.268	459.328	482.032	404.57	530.113	316.851	292.362	310.458	248.271	444.805	1137.35	402.04	546.009	435.201	365.778	18.1065
ENSG00000005379	-0.652105	2.81721	-1.66636	0.107166	0.478034	-4.98001	notsignificant	TSPOAP1	9256	87	39.6041	39.6041	36.8582	50.5875	69.6295	73.6366	77.9677	37.8441	0.662194	76.983	66.76	70.2923	68.1233	67.5656	66.4501	67.578	55.2217	41.4925	48.3571	20.7701	32.0282	24.7591	33.9731	0	143.073	35.0109	27.2645	35.8165	25.3434	30.9827
ENSG00000005436	0.172015	4.19203	1.42905	0.164423	0.550027	-5.59293	notsignificant	GCFC2	6936	90	107.579	145.267	87.9494	66.7497	76.5974	75.4542	82.9681	73.2247	141.622	113.262	71.0657	70.7269	83.7923	77.2407	85.6372	114.303	60.9117	97.0296	108.807	105.923	109.751	117.796	73.722	89.8483	83.1753	112.472	123.015	111.493	120.115	94.3987
ENSG00000005448	-0.15929	5.0578	-0.780185	0.442046	0.745832	-6.45438	notsignificant	WDR54	84058	91	162.82	131.865	347.61	293.205	148.694	262.198	172.706	94.3955	181.422	177.253	183.505	187.601	180.451	159.623	183.019	230.892	122.081	61.1098	130.524	152.192	173.972	193.048	364.345	209.052	61.0559	187.863	160.857	201.332	176.617	211.329
ENSG00000005469	0.0169865	4.40847	0.0716422	0.943413	0.978797	-6.63271	notsignificant	CROT	54677	92	235.138	221.438	77.9586	67.8645	78.4616	84.648	84.4206	129.573	226.464	174.474	73.1545	95.6511	89.0224	107.061	75.4423	150.746	105.322	51.247	68.5511	154.563	157.213	160.203	75.879	69.971	34.523	151.659	152.979	161.308	147.494	145.47
ENSG00000005483	-0.0850798	6.79245	-0.716433	0.479856	0.765507	-6.62158	notsignificant	KMT2E	55904	94	621.24	576.281	455.051	456.656	669.159	648.183	635.23	574.685	540.654	711.906	583.462	542.343	598.659	625.35	652.185	915.081	753.708	397.244	521.685	513.375	501.979	529.911	322.979	676.46	746.168	611.831	740.044	684.835	556.429	253.786
ENSG00000005486	-0.125166	7.59366	-0.536135	0.596241	0.821864	-6.73261	notsignificant	RHBDD2	57414	95	2437.61	2032.99	984.174	919.621	546.527	1035.81	800.452	1405.48	1379.23	1195.47	1088.95	793.702	506.74	930.307	936.49	948.37	596.99	401.336	529.11	1476.72	1365.41	1315.87	1420.61	474.285	575.543	1091.9	1242.44	1515.22	1122.34	1654.68
ENSG00000005513	-2.23963	-0.903634	-4.1894	0.000266268	0.0252763	0.268171	downregulated	SOX8	30812	96	3.96852	9.29438	3.96852	7.96292	10.9695	12.0927	11.0647	4.50889	0	0	10.9532	11.9567	10.8027	12.1072	11.3546	4.32992	2.99845	2.99845	2.99845	0	0	0	1.0804	0	29.1033	0	0	0	0	0
ENSG00000005700	0.00161927	5.18032	0.00909479	0.99281	0.997256	-6.79336	notsignificant	IBTK	25998	97	345.882	258.855	162.99	162.31	141.424	151.44	143.864	312.579	193.137	237.397	86.781	163.236	225.155	187.145	190.541	249.21	253.29	83.315	141.786	241.109	237.586	247.262	116.149	133.126	148.284	261.077	286.426	204.103	229.479	125.936
ENSG00000005801	-0.107205	4.38259	-0.662356	0.513339	0.779645	-6.42163	notsignificant	ZNF195	7748	98	108.153	95.2272	112.031	71.9608	139.674	139.087	146.132	50.5703	76.0816	99.5919	134.309	131.836	148.467	141.461	138.724	156.598	97.1394	113.943	142.38	78.386	83.7489	83.227	97.6891	227.746	128.203	85.102	92.5195	82.9239	97.3762	65.5575
ENSG00000005810	-0.123202	5.844	-0.627551	0.535553	0.7925	-6.65633	notsignificant	MYCBP2	23077	99	478.167	425.621	225.21	249.65	283.382	291.825	286.524	299.085	229.149	392.83	278.23	450.186	283.888	263.679	323.904	269.94	236.946	271.162	318.821	339.921	331.658	353.499	85.3234	297.117	597.2	364.248	366.615	428.573	287.797	105.966
ENSG00000005812	-0.104477	6.00101	-1.03722	0.308805	0.660805	-6.32442	notsignificant	FBXL3	26224	100	463.287	404.377	322.178	256.419	285.513	462.222	295.805	335.828	293.136	299.065	240.887	387.473	339.685	451.572	404.355	479.646	301.548	193.319	329.632	299.946	311.282	343.33	356.477	268.127	469.732	273.079	352.605	272.871	347.151	273.598
ENSG00000005844	-2.73685	2.87236	-3.0508	0.00506013	0.0802799	-2.35797	downregulated	ITGAL	3683	101	246.807	254.928	248.161	256.281	521.575	521.314	521.424	31.4317	0	67.8413	478.546	584.685	479.895	543.713	522.806	207.967	191.725	193.079	206.613	0	0	0	201.554	0	1259.4	0	0	4.68352	0	0
ENSG00000005882	0.534788	3.93114	1.71568	0.0976385	0.463024	-5.12363	notsignificant	PDK2	5164	102	111.77	78.2789	33.2391	74.8143	50.4491	46.4546	63.5278	83.5944	217.303	116.895	64.5007	63.8398	36.1517	46.9	51.8393	134.158	114.525	89.1177	82.1885	127.021	132.904	130.469	55.4459	67.0508	6.50356	138.024	127.832	119.867	128.458	137.328
ENSG00000005884	0.179401	5.59301	0.326271	0.746727	0.897503	-6.79608	notsignificant	ITGA3	3675	103	278.395	271.549	270.18	278.395	209.265	212.843	227.797	376.19	481.368	294.493	203.506	191.279	190.423	196.17	214.45	351.973	336.912	298.577	316.375	400.035	414.736	424.459	182.662	719.318	0	412.433	413.106	452.968	450.4	406.381
ENSG00000005889	-0.0265402	5.76094	-0.259396	0.797291	0.920452	-6.81442	notsignificant	ZFX	7543	104	406.185	337.199	215.929	181.072	292.046	311.819	293.878	304.89	198.607	324.998	251.103	317.71	217.144	309.56	368.967	378.559	273.991	213.719	266.729	261.499	258.421	284.698	231.818	289.268	387.508	240.643	300.05	298.375	374.762	172.362
ENSG00000005893	-0.169884	7.71341	-1.21323	0.235517	0.612308	-6.14357	notsignificant	LAMP2	3920	105	947.843	804.783	803.895	767.464	1251.03	1367.89	1320.13	1198.87	1366.6	1013.62	1038.89	1394.88	1397.09	1345.54	1640.95	2030.27	1403.83	906.235	1292.76	918.41	906.365	953.244	769.368	692.932	1790.64	982.677	855.448	909.896	901.051	745.631
ENSG00000006007	0.121046	6.13318	1.2341	0.227766	0.607551	-6.11082	notsignificant	GDE1	51573	108	428.839	397.633	305.577	313.378	318.424	310.028	317.538	400.731	424.037	456.222	280.283	348.747	286.268	355.247	320.371	555.508	379.977	224.729	343.31	408.427	415.781	423.385	273.811	465.809	233.303	379.361	380.909	450.043	416.508	448.237
ENSG00000006015	-0.26419	5.43266	-1.17398	0.250623	0.622381	-6.13561	notsignificant	REX1BD	55049	109	300.894	262.249	228.434	239.303	325.452	294.358	327.156	37.0099	245.409	162.552	329.039	304.349	285.917	295.218	326.714	274.572	174.335	187.619	206.942	159.457	191.247	145.566	321.977	262.721	448.523	165.549	146.057	181.108	160.214	201.148
ENSG00000006016	-0.165304	1.19718	-0.821382	0.4186	0.729167	-5.54698	notsignificant	CRLF1	9244	110	9.67225	5.38586	10.2846	10.8969	16.8614	14.7734	15.2288	8.86242	8.20821	13.4419	15.2117	15.1164	14.7668	15.307	15.5613	23.6975	22.4728	7.77664	13.2877	10.3263	6.49467	7.27504	11.8652	15.1362	11.211	8.21617	8.3115	8.53394	8.21617	8.21617
ENSG00000006025	-0.0038421	4.10962	-0.0248014	0.980395	0.992697	-6.57012	notsignificant	OSBPL7	114881	111	83.347	86.0842	79.2412	76.5039	98.1339	91.0948	102.658	42.3267	86.2915	162.986	99.4954	98.9364	86.1501	86.0104	94.9538	108.887	93.8328	88.3583	99.3072	86.6357	85.5784	90.9764	28.8029	80.5836	168.025	93.581	87.2228	97.2842	94.5592	85.0568
ENSG00000006042	0.130746	5.15874	0.422652	0.675885	0.862511	-6.70191	notsignificant	TMEM98	26022	112	273.192	316.585	188.291	151.501	131.889	142.317	151.567	202.534	336.905	209.883	133.966	134.26	173.614	143.704	130.071	330.582	209.835	73.0503	146.631	260.975	288.946	260.837	227.945	233.194	12.7412	247.597	224.558	259.209	313.371	300.142
ENSG00000006062	-2.06898	2.21535	-3.02585	0.00538106	0.0837106	-2.35865	downregulated	MAP3K14	9020	114	87.3046	83.2245	91.3846	87.3046	184.333	195.769	181.653	10.5978	4.20599	0	195.871	160.991	188.201	172.475	206.969	76.5939	68.4337	91.5541	79.3139	0	0	0	27.8067	17.4814	455.077	12.4944	5.68125	4.13865	0	0
ENSG00000006118	-1.51885	6.34275	-2.75953	0.0102523	0.125593	-3.43027	downregulated	TMEM132A	54972	116	647.166	645.805	634.916	637.639	1032.06	1075.91	1063.99	172.822	382.526	304.93	1077.15	1059.67	1032.18	1046.51	1091.94	589.156	561.935	556.491	571.462	231.51	227.61	248.247	1218.25	1964.25	0	199.122	177.334	249.05	211.732	252.713
ENSG00000006125	0.0422701	7.90336	0.461053	0.648441	0.845869	-6.76931	notsignificant	AP2B1	163	117	1274.05	1095.65	981.991	995.541	1286.15	1248.41	1235.51	1229.5	1570.32	1479.63	1283.02	1040.59	1042.63	1288.35	1361.86	1690.64	1862.26	973.284	1207.38	1228.75	1179.76	1283.6	956.381	1458.88	919.201	1180.66	1171.93	1436.2	1748.69	921.15
ENSG00000006194	-0.0514667	5.28409	-0.716526	0.479799	0.765507	-6.54022	notsignificant	ZNF263	10127	118	244.399	212.06	180.646	160.318	211.634	223.905	218.78	220.916	225.565	154.806	193.391	195.582	194.09	198.798	248.21	224.487	186.605	188.453	190.301	182.302	173.284	187.3	223.042	239.57	194.635	177.763	170.258	223.819	186.061	219.297
ENSG00000006210	2.00689	-0.863684	3.15955	0.00386275	0.0680664	-1.88436	upregulated	CX3CL1	6376	119	1.50602	2.59113	1.50602	2.59113	0.456178	0	0.0206956	6.38831	25.13	1.32298	0.021333	0	0.215615	0	0	19.1092	10.4283	0.662317	1.74743	10.5974	10.9116	11.1131	5.49518	0	0	10.3299	12.3213	11.8356	9.94137	10.9128
ENSG00000006282	0.283398	5.91285	1.10622	0.278361	0.642288	-6.24933	notsignificant	SPATA20	64847	120	478.404	420.442	263.3	241.403	203.124	204.123	234.048	412.033	845.033	326.935	266.278	214.621	172.812	175.039	234.801	305.874	268.52	344.515	362.548	504.467	496.219	444.073	75.0683	280.805	154.159	505.261	417.242	485.188	464.928	535.074
ENSG00000006283	-0.0534338	2.82825	-0.278232	0.782947	0.913213	-6.17504	notsignificant	CACNA1G	8913	121	65.8148	65.068	44.1572	40.4231	21.5981	36.5698	32.0326	35.6509	51.7823	33.8585	45.6509	26.9385	25.4583	27.1638	31.6206	32.1809	25.4596	12.7637	26.2064	43.613	43.6533	50.7882	36.2278	48.7744	20.6939	63.1564	45.329	48.9492	36.1739	31.9584
ENSG00000006327	-1.37518	7.13016	-2.076	0.0475102	0.329961	-4.82487	downregulated	TNFRSF12A	51330	122	1352.63	1065.47	1007.77	944.831	1595.51	1861.49	1787.84	378.332	206.473	930.948	1771.64	1581.38	1958.9	1738.28	1909.51	1850.23	633.395	815.658	1181.5	905.814	450.32	227.118	1802.59	3272.28	0	530.7	279.771	583.501	443.546	481.481
ENSG00000006432	0.396707	3.47896	0.942066	0.354485	0.687553	-6.00424	notsignificant	MAP3K9	4293	124	76.4295	58.4371	47.6418	46.4423	39.5729	45.6041	42.6882	79.218	103.788	135.88	64.4913	40.9248	30.5257	37.908	43.7641	72.0213	93.6121	60.0264	91.2131	96.9815	97.0616	100.151	32.6457	87.3023	0	91.8177	101.613	110.664	96.3606	84.2579
ENSG00000006451	-0.085374	6.87261	-0.323916	0.74849	0.898184	-6.82855	notsignificant	RALA	5898	125	384.488	321.173	772.586	637.748	917.209	925.884	936	459.9	333.575	173.122	907.894	898.973	918.908	899.439	931.681	1211.42	885.47	382.467	761.185	424.362	428.813	437.533	995.384	1594.92	499.762	456.428	438.768	450.326	438.536	409.964
ENSG00000006453	0.182294	3.57177	0.811229	0.424305	0.731862	-6.10399	notsignificant	BAIAP2L1	55971	126	86.9481	53.8859	72.1271	41.345	43.7593	51.0213	46.8176	107.861	68.6523	96.1494	63.1645	37.6288	34.5656	45.951	59.8574	68.6448	44.7032	65.2246	84.6059	87.6901	79.3701	81.383	73.1016	34.4019	15.052	92.8029	84.6434	78.5441	79.52	74.9659
ENSG00000006459	-0.103396	5.29295	-0.573391	0.57111	0.80949	-6.63423	notsignificant	KDM7A	80853	127	139.798	147.704	292.264	296.781	227.144	232.62	224.406	261.378	125.884	214.206	169.414	214.844	262.115	177.178	271.201	262.111	230.488	135.621	160.467	190.896	192.371	202.217	121.897	163.047	402.923	161.716	278.626	263.79	230.263	90.6955
ENSG00000006468	0.269619	1.22451	0.763593	0.45171	0.750546	-5.60709	notsignificant	ETV1	2115	128	18.2631	10.9846	9.94478	6.8254	8.31277	8.52618	8.96131	13.1879	20.8801	24.4698	6.70476	9.43705	12.2935	8.65048	8.3193	18.4006	19.4403	15.2812	8.00261	17.8774	18.0087	18.5341	7.91584	14.0696	0	17.8374	18.003	18.8723	15.933	17.4648
ENSG00000006530	-0.00347171	3.90547	-0.0250517	0.980197	0.992697	-6.51286	notsignificant	AGK	55750	129	134.087	125.77	71.0171	67.5517	60.9506	64.0646	62.5409	90.6649	84.0329	99.7085	56.1998	66.8467	59.361	75.555	75.6445	81.1307	56.873	47.8631	64.4969	93.1219	94.0993	94.3421	45.1426	97.5958	57.2008	79.9077	83.8444	106.868	95.7439	89.2424
ENSG00000006534	-1.84657	3.76077	-3.72719	0.000903146	0.0322489	-0.884521	downregulated	ALDH3B1	221	130	131.918	144.256	126.435	130.547	222.827	243.86	238.981	30.8661	75.9544	62.722	201.387	248.5	219.004	249.507	268.432	113.781	124.748	117.894	126.119	44.1109	42.6352	27.753	2.38447	48.943	549.815	64.6747	0	66.4364	0	44.2892
ENSG00000006555	-2.06604	-0.128829	-3.42205	0.00198883	0.0465786	-1.29139	downregulated	TTC22	55001	131	12.446	12.446	7.10469	11.1107	22.8792	22.8792	22.8792	0	0	7.59578	22.8902	23.386	22.2037	22.013	22.4707	16.3847	11.0433	7.03733	5.70199	0.389181	0	0	15.6793	0	51.2345	0	0	0.677696	0	0
ENSG00000006576	0.0630111	5.17392	0.563033	0.578043	0.81302	-6.62366	notsignificant	PHTF2	57157	132	200.42	190.182	113.009	108.284	183.396	195.429	193.191	208.971	269.647	194.629	129.296	192.591	233.186	182.284	200.369	255.188	257.551	168.565	226.051	178.889	179.383	199.558	110.593	176.234	192.782	198.967	199.915	187.395	168.868	195.805
ENSG00000006606	-0.904659	0.705087	-2.21886	0.0350624	0.275896	-3.66276	notsignificant	CCL26	10344	133	16.844	2.30205	10.0577	7.14935	12.7552	18.728	16.2814	7.84776	5.25029	5.25029	14.9054	14.8628	19.0728	19.1153	16.3937	27.6121	14.0397	1.43668	5.31453	7.11697	4.14602	5.80541	28.7069	16.2391	0	5.94488	3.26583	3.64855	4.03127	6.02992
ENSG00000006607	0.0732827	5.12913	0.57405	0.57067	0.809433	-6.61103	notsignificant	FARP2	9855	134	250.295	213.608	125.559	86.1206	187.792	214.837	204.074	162.751	178.489	239.347	202.38	146.52	146.459	156.385	201.956	255.583	241.826	122.593	209.725	157.768	158.65	190.942	109.071	298.987	130.581	180.13	166.876	278.778	215.535	165.121
ENSG00000006625	0.115404	5.88623	0.924268	0.363508	0.693387	-6.42688	notsignificant	GGCT	79017	136	555.06	477.228	246.821	170.225	215.057	277.564	301.387	365.401	282.898	249.262	296.712	264.305	344.886	270.88	261.084	449.747	302.114	148.304	303.967	347.067	382.864	340.59	420.858	290.122	226.023	313.825	340.059	350.325	336.302	328.653
ENSG00000006634	-0.167347	3.84956	-0.707517	0.485288	0.768854	-6.24748	notsignificant	DBF4	10926	137	46.4233	42.0562	101.012	55.1574	102.968	110.744	108.63	91.6184	49.188	31.8069	98.4382	94.3545	123.253	111.562	104.455	153.48	97.7998	72.6892	72.6892	51.5529	53.9415	54.902	107.512	43.0992	160.166	53.9795	63.9239	59.9649	47.4642	46.8407
ENSG00000006638	-0.208042	0.934652	-0.551522	0.585797	0.8164	-5.6951	notsignificant	TBXA2R	6915	138	10.9609	9.6204	12.3013	9.6204	16.246	16.307	17.5361	3.79568	15.2257	0	23.5692	10.5959	11.4976	9.75232	17.3734	10.7613	10.7613	13.4422	9.42085	6.73299	5.62395	5.67384	13.0285	11.5376	26.9432	8.79751	5.30693	18.8911	5.42328	2.63082
ENSG00000006652	-0.052338	5.82865	-0.293233	0.771579	0.908047	-6.81168	notsignificant	IFRD1	3475	139	236.061	219.845	354.645	233.021	367.401	387.132	383.167	423.379	132.078	146.617	354.853	417.718	322.243	347.854	412.086	543.187	348.588	233.045	296.897	234.989	224.595	233.451	312.616	410.236	431.525	225.849	227.853	303.666	220.09	232.975
ENSG00000006695	0.094808	4.03592	0.78268	0.440604	0.744641	-6.23985	notsignificant	COX10	1352	140	102.428	95.4633	85.0168	94.7669	65.5905	70.6818	73.4681	79.6111	103.32	113.397	74.0633	70.135	68.2662	66.9313	79.0215	115.174	47.6196	51.1018	106.817	97.4405	99.0687	103.48	67.5161	95.9673	61.5888	93.4455	97.3738	105.154	99.5478	99.9292
ENSG00000006704	0.288094	3.04285	1.16757	0.253157	0.624537	-5.6237	notsignificant	GTF2IRD1	9569	141	40.3108	30.1032	51.6525	43.7133	24.674	44.8303	30.2714	91.6013	57.7063	44.553	38.6819	31.9416	31.841	23.3569	31.2709	73.5573	33.8613	47.4713	38.398	61.7373	58.0707	55.6203	48.1731	28.9491	7.70144	61.8943	66.7568	66.1196	56.8977	48.8831
ENSG00000006712	-0.0865592	6.11049	-0.983635	0.334	0.674254	-6.38205	notsignificant	PAF1	54623	142	388.415	357.602	309.183	306.982	389.311	385.083	410.276	399.576	304.282	335.714	418.923	387.869	384.677	370.222	377.335	368.396	297.968	365.095	430.021	309.264	321.029	305.889	484.947	325.292	395.141	315.034	314.487	326.525	320.187	341.482
ENSG00000006715	-0.0664546	6.78091	-0.371787	0.712944	0.880344	-6.81163	notsignificant	VPS41	27072	143	1160.96	1067.07	534.584	529.439	441.48	451.118	452.908	652.625	872.975	732.811	422.884	501.09	457.412	519.265	425.836	599.177	425.541	235.828	326.504	732.418	733.683	756.041	383.968	379.405	552.164	673.043	746.747	700.284	776.899	772.481
ENSG00000006740	0.714713	1.80667	1.75741	0.090147	0.447964	-4.59731	notsignificant	ARHGAP44	9912	144	15.2858	18.9191	15.2858	18.9191	9.69223	12.6254	13.5941	36.1827	49.6187	6.82249	10.8612	14.2395	10.4638	6.34022	11.8052	46.4695	18.6144	19.8255	18.6144	34.9712	30.1261	32.3995	33.0303	13.6227	0	38.2339	34.5575	30.583	37.0912	26.8569
ENSG00000006744	0.0749312	6.20307	0.664242	0.51215	0.778755	-6.64883	notsignificant	ELAC2	60528	145	515.207	472.382	303.601	283.448	297.574	334.889	425.088	239.239	441.461	528.269	352.06	371.309	327.805	366.366	420.859	375.489	357.855	355.336	385.565	461.741	397.336	411.672	295.293	645.483	246.957	379.879	342.748	538.415	427.804	356.859
ENSG00000006747	-0.823965	0.0593842	-1.89294	0.0690968	0.400134	-4.12881	notsignificant	SCIN	85477	146	17.2978	1.37699	3.25003	2.31351	10.6738	10.6738	10.6818	4.96062	3.91461	1.82258	9.97608	9.72369	9.11793	12.2477	10.5818	7.13371	0.578063	13.6894	8.07023	2.86865	2.84702	2.84702	9.65556	0	19.0697	2.21161	3.82696	3.92792	3.27168	2.16113
ENSG00000006756	0.218064	5.66772	1.12658	0.269802	0.636574	-6.20702	notsignificant	ARSD	414	147	431.114	330.542	157.335	171.303	190.811	200.808	213.591	305.326	491.531	356.254	195.564	184.241	137.781	246.262	291.953	390.701	301.304	200.732	245.431	364.481	354.147	350.987	138.382	286.922	105.491	314.686	273.234	351.728	404.759	406.096
ENSG00000006757	-0.049594	4.55116	-0.20377	0.840056	0.938094	-6.64952	notsignificant	PNPLA4	8228	148	162.628	167.349	204.177	148.463	88.4884	96.711	102.291	111.48	202.042	175.406	96.9475	98.9645	103.131	99.3096	96.1779	178.485	107.662	37.7831	60.4465	164.226	159.281	169.81	124.89	144.6	24.2062	163.174	147.516	149.373	167.128	180.637
ENSG00000006831	-0.0494255	5.78104	-0.349427	0.729471	0.888529	-6.79407	notsignificant	ADIPOR2	79602	149	234.107	205.312	332.382	425.651	186.709	420.164	296.411	258.963	267.8	386.479	186.626	268.992	299.138	260.844	479.789	453.896	326.2	229.176	289.895	263.69	269.218	280.399	267.331	254.074	244.605	334.749	260.354	341.03	291.182	155.536
ENSG00000006837	-0.190618	2.50818	-1.31819	0.198479	0.58189	-5.32396	notsignificant	CDKL3	51265	150	37.0552	31.0473	33.4505	12.4228	34.122	34.1826	38.6475	28.4974	20.7698	31.0732	41.0524	29.7658	38.1118	34.2199	35.301	54.0066	29.975	23.3663	36.5837	23.9692	21.8229	22.4531	29.6843	37.4119	24.5326	24.521	20.5426	22.2724	20.4129	26.3805
ENSG00000007047	0.0466724	5.3184	0.555488	0.58312	0.81507	-6.64871	notsignificant	MARK4	57787	153	225.152	213.643	184.872	174.514	160.35	200.596	215.709	239.259	264.12	214.906	247.828	183.633	148.254	200.305	185.889	215.461	199.349	206.254	208.556	226.953	207.881	216.572	219.624	193.749	167.874	214.019	226.552	214.392	206.997	213.086
ENSG00000007080	-0.218886	6.3199	-1.58571	0.124412	0.501982	-5.64363	notsignificant	CCDC124	115098	155	502.349	467.512	377.782	342.945	549.15	415.855	627.186	257.167	334.473	349.419	542.123	518.796	538.718	507.349	512.131	592.055	512.881	222.576	377.757	361.63	351.132	271.596	605.95	731.701	339.501	342.026	340.722	323.625	322.937	313.265
ENSG00000007129	-0.351532	2.2343	-0.393438	0.697076	0.873011	-5.73646	notsignificant	CEACAM21	90273	156	0	0	0	0	77.9992	80.4918	78.0638	43.2973	48.4851	20.6004	76.2746	73.459	75.4369	73.5986	72.0396	185.875	120.822	77.6674	98.9225	7.78285	29.1421	13.7337	45.5814	37.7996	54.0116	20.8153	9.18057	18.9538	27.959	15.0445
ENSG00000007168	-0.107669	7.12444	-1.28269	0.210469	0.592374	-6.06185	notsignificant	PAFAH1B1	5048	157	748.153	571.152	783.553	760.322	762.133	806.942	790.968	551.269	646.68	920.357	720.421	752.217	811.337	787.94	884.964	976.948	637.327	603.033	679.365	647.682	641.575	683.891	603.409	1033.26	745.52	682.115	647.483	727.873	749.961	483.159
ENSG00000007171	-0.113995	0.730848	-0.275046	0.785368	0.914322	-5.71063	notsignificant	NOS2	4843	158	16.6293	16.6293	16.6293	14.1597	8.46521	10.3468	16.9813	10.1291	5.54174	4.96832	6.04566	5.62701	3.84773	4.43085	5.47749	9.27194	0.216438	5.1558	2.68612	4.67515	5.44852	14.4331	16.5613	17.1347	3.3727	11.3584	6.31963	12.8088	20.2847	26.101
ENSG00000007174	-0.153874	1.03938	-0.5154	0.610455	0.828682	-5.68739	notsignificant	DNAH9	1770	159	9.4825	1.27221	6.06154	6.06154	14.9589	15.2251	15.2283	10.927	16.2946	10.3306	18.1715	15.3962	14.4712	12.843	12.399	25.4983	13.1829	15.9197	18.6564	7.24234	6.71186	7.58737	12.7549	7.9837	6.19449	11.4119	6.15749	6.97156	7.11958	6.49052
ENSG00000007237	-2.52105	3.25923	-3.78371	0.000778966	0.0310336	-0.69834	downregulated	GAS7	8522	160	168.256	172.395	239.999	241.379	424.725	433.822	426.652	213.898	32.9906	0	399.274	481.258	377.393	441.479	477.794	210.135	222.552	178.402	217.033	26.9748	32.8712	23.5669	0	0	1193.05	0	0	110.853	0	0
ENSG00000007255	0.15605	4.52756	0.549939	0.586867	0.816748	-6.49492	notsignificant	TRAPPC6A	79090	161	138.383	116.6	198.503	149.71	80.787	88.3852	142.746	70.1376	219.997	138.401	99.8905	118.041	96.3567	78.313	87.79	236.589	139.003	13.535	87.596	142.916	190.34	151.055	135.437	34.6417	185.035	169.546	148.611	172.384	158.249	192.516
ENSG00000007264	-2.67924	1.11789	-3.71779	0.000925596	0.0323852	-0.654735	downregulated	MATK	4145	162	59.9953	57.2776	54.5598	55.9187	140.335	139.693	139.784	0	0	0	136.733	139.332	135.923	140.397	143.806	54.3591	50.2825	42.1294	43.4882	0	0	0	38.0694	0	360.619	0	0	0	0	0
ENSG00000007312	-2.35769	0.617522	-3.37427	0.00224687	0.0500855	-1.40803	downregulated	CD79B	974	163	25.483	24.1326	25.483	26.8334	59.3625	59.5254	59.3625	0	12.7539	0	56.7892	62.0659	57.6748	57.9331	58.2283	30.7966	22.6943	17.2928	25.3951	0	0	0	40.3858	0	138.598	0	0	0	0	0
ENSG00000007314	0.312046	0.21803	0.79767	0.432	0.737449	-5.38604	notsignificant	SCN4A	6329	164	3.69449	0.469293	3.69449	7.99475	7.24455	7.94173	7.35097	17.9406	6.81415	0	8.07269	10.042	2.95244	4.65919	11.158	17.6284	11.178	4.72764	4.72764	4.69894	6.15652	7.96559	1.5269	3.54989	11.1361	6.86935	6.14726	8.18224	5.09696	5.35953
ENSG00000007341	-0.154185	4.19224	-1.42437	0.165758	0.550442	-5.59952	notsignificant	ST7L	54879	165	129.52	114.168	84.1635	52.7632	91.5641	103.585	111.134	76.4787	93.5022	97.6114	98.3596	113.522	146.278	107.542	98.3596	144.09	91.0585	75.0095	103.619	92.8152	76.573	93.546	97.6441	135.8	70.0543	83.5913	81.4693	62.8728	77.4568	80.4276
ENSG00000007350	1.06796	1.02074	1.22683	0.230443	0.609327	-5.03946	notsignificant	TKTL1	8277	166	68.663	79.443	6.00453	2.63579	4.95387	6.55699	4.21327	8.56086	13.3757	30.2274	0.947734	0.625631	11.025	9.00032	4.12275	11.5534	4.14223	0	0	40.5332	38.5168	37.5819	39.5509	0	38.3472	38.037	35.1841	40.6598	34.7239	43.2367
ENSG00000007376	-0.0354225	4.36398	-0.180675	0.857968	0.94601	-6.62524	notsignificant	RPUSD1	113000	167	114.593	112.109	105.898	112.109	135.356	139.21	143.77	26.9788	59.6633	65.281	137.885	137.626	135.731	134.116	139.371	112.529	107.561	101.351	107.561	81.506	82.2964	91.6448	164.146	190.702	191.724	87.0937	81.8386	90.8628	85.823	89.0106
ENSG00000007384	-0.711092	3.60916	-1.93017	0.0641176	0.386352	-4.72159	notsignificant	RHBDF1	64285	168	114.988	101.866	50.6892	42.8159	91.2536	114.495	116.653	22.8332	121.711	30.7041	141.162	83.2268	105.698	106.981	107.26	97.6885	76.693	63.5707	78.0052	78.7816	44.2287	43.4642	136.056	180.329	0	66.8378	36.9501	94.3835	37.898	31.0952
ENSG00000007392	-0.111756	6.47221	-1.16831	0.252863	0.624288	-6.19709	notsignificant	LUC7L	55692	169	679.888	499.119	372.419	336.104	551.191	544.088	507.415	582.388	403.614	319.967	536.095	486.515	510.106	465.194	477.053	517.758	485.477	337.795	501.618	376.037	381.611	397.349	581.952	398.803	548.056	428.65	488.702	430.479	413.574	376.104
ENSG00000007402	-1.52454	1.07392	-2.88463	0.007595	0.102227	-2.46567	downregulated	CACNA2D2	9254	170	21.1777	14.4912	11.8166	13.1539	36.8939	37.0184	37.0157	12.3481	0	13.8256	38.1369	35.4616	35.8125	36.6457	36.2949	26.9068	36.2679	13.5338	8.18457	2.26137	2.2749	2.37644	9.44038	2.5454	82.3302	3.7419	2.20692	2.29463	1.32979	1.06665
ENSG00000007516	-0.282394	2.58435	-1.57757	0.126273	0.504512	-4.98398	notsignificant	BAIAP3	8938	171	30.7774	25.2203	24.2942	22.4418	33.0994	56.6708	34.9865	21.4087	30.3523	39.8219	40.8477	42.0326	37.4992	40.8992	41.3628	67.188	26.4362	29.2147	31.0671	21.8599	22.7139	24.0473	32.7379	13.7986	57.4642	21.9299	23.0632	26.5148	21.7753	25.9996
ENSG00000007520	-0.0340757	5.47186	-0.357637	0.723387	0.88623	-6.75822	notsignificant	TSR3	115939	172	223.096	225.649	215.437	223.096	271.919	213.425	270.064	174.208	235.534	175.729	257.196	254.255	259.3	243.381	252.609	268.227	209.507	228.655	219.719	178.042	241.088	200.225	308.948	247.622	303.373	195.498	185.326	208.098	201.11	228.577
ENSG00000007541	0.0452326	4.63979	0.48281	0.63311	0.840038	-6.57389	notsignificant	PIGQ	9091	173	133.722	118.211	107.87	96.2361	133.656	140.215	146.073	87.2728	142.375	106.308	158.368	134.149	130.611	123.645	153.138	143.801	147.679	134.753	137.338	101.247	138.855	107.632	136.813	186.906	157.351	115.025	102.308	132.343	119.387	116.479
ENSG00000007545	0.0391562	4.10311	0.355053	0.725299	0.887023	-6.49734	notsignificant	CRAMP1	57585	174	94.3952	83.2257	65.9637	72.0562	91.99	112.391	101.379	99.0955	70.2994	85.7259	122.154	93.1085	68.9041	80.1474	85.2616	124.672	107.41	66.7935	92.1788	69.6866	72.4067	86.2779	87.9759	76.6631	138.369	105.769	103.7	102.958	65.0512	70.6729
ENSG00000007866	-0.20424	3.45189	-0.771391	0.447152	0.7478	-6.10194	notsignificant	TEAD3	7005	175	49.851	51.1297	39.6216	33.2282	76.5255	80.4737	69.2188	71.1802	67.2296	36.6125	103.798	71.8451	58.8118	62.7008	71.6349	85.1045	85.1045	59.5309	81.2685	35.1965	40.634	69.8695	85.7122	108.922	5.71268	45.5301	66.6566	64.2917	34.7566	38.8558
ENSG00000007923	0.175597	5.61115	0.889181	0.381734	0.703744	-6.43737	notsignificant	DNAJC11	55735	176	482.805	413.135	179.89	205.133	159.56	200.406	212.559	224.321	311.133	435.668	234.012	182.323	153.01	199.934	205.842	226.914	204.7	191.574	224.894	348.458	334	358.015	153.776	406.463	100.035	341.396	348.22	346.733	336.365	341.854
ENSG00000007944	0.233833	4.33715	0.925773	0.362739	0.693099	-6.20207	notsignificant	MYLIP	29116	177	162.627	169.026	84.5598	94.7981	82.8431	82.2406	82.0745	189.915	129.216	64.5688	91.9968	107.368	49.0717	80.5466	71.1878	111.486	87.1698	88.4496	84.6103	147.352	144.549	146.26	79.2403	20.5153	214.456	118.576	129.399	155.436	144.98	192.401
ENSG00000008018	0.127083	8.25499	0.918891	0.366263	0.695795	-6.44853	notsignificant	PSMB1	5689	180	2383.93	2071.63	1894.13	1664.79	1170.95	1249.45	1380.16	1392.23	1320.2	1466.18	1288.02	1456	1554.74	1391.64	1363.17	2975.2	1053.22	653.09	1024.55	2038.23	2027.7	1816.27	2095.41	1870.98	1415.7	1804.17	1652.77	1763.16	1873.67	1987.43
ENSG00000008056	-0.0525491	3.55199	-0.194122	0.847529	0.941293	-6.39838	notsignificant	SYN1	6853	181	46.6435	27.0914	35.8898	48.5987	57.2388	87.0386	105.306	87.7952	64.0404	50.8433	109.025	60.6033	58.9775	62.7563	79.0142	102.588	106.498	80.103	84.991	17.1816	58.8998	80.9198	105.65	57.6127	23.8282	76.5067	58.5791	64.3792	71.6733	17.5391
ENSG00000008083	-0.136086	5.61293	-0.822542	0.417951	0.729036	-6.49371	notsignificant	JARID2	3720	182	172.753	156.917	380.889	350.724	291.861	338.712	314.188	213.702	217.111	152.333	284.333	346.732	276.018	329.036	308.106	322.955	271.676	191.74	227.183	202.629	201.817	211.116	287.218	316.197	411.66	230.547	273.402	247.853	154.041	161.29
ENSG00000008086	0.293789	3.06298	1.9774	0.0582547	0.368505	-4.4605	notsignificant	CDKL5	6792	183	64.5804	32.2561	43.2937	23.5837	35.381	37.4918	37.114	39.7686	66.422	59.2034	35.6832	37.7277	22.5239	32.3376	35.2	64.7529	56.8689	34.7937	39.5241	49.9688	49.455	54.972	25.7027	32.366	42.9163	56.2317	47.5704	55.7485	57.4213	61.0271
ENSG00000008118	-1.31796	0.824398	-2.97589	0.00608289	0.0895696	-2.2539	downregulated	CAMK1G	57172	184	15.245	13.8891	9.82167	16.6008	25.7368	26.0424	25.915	5.16862	6.64319	0	27.4505	26.0666	25.7987	25.4415	25.5755	15.5724	12.8608	14.2166	8.79332	2.95923	2.71387	3.09395	4.64347	5.62652	59.2024	1.87075	3.12081	3.43332	2.04933	1.20108
ENSG00000008128	0.0143665	3.50834	0.0685343	0.945864	0.979831	-6.39441	notsignificant	CDK11A	728642	185	67.5527	71.0238	25.8999	18.9577	96.2819	70.3984	67.9377	60.5728	37.2907	37.9034	83.7934	67.8904	78.581	70.8689	75.8685	79.4241	62.0688	72.482	121.771	45.5721	48.1377	45.3588	81.7875	51.1531	93.4285	44.5809	58.7021	56.2023	38.3314	39.076
ENSG00000008130	-0.409106	7.18509	-1.86572	0.0729447	0.411188	-5.20139	notsignificant	NADK	65220	186	795.825	801.355	772.323	773.705	910.696	1012.44	1082.54	1183.78	397.668	537.887	1019.21	1225.15	942.766	986.758	1006.49	769.397	777.692	774.927	791.517	620.137	598.344	666.075	702.761	179.99	1939.82	653.777	541.719	652.039	531.233	560.767
ENSG00000008226	0.185572	2.8673	0.83417	0.411481	0.725304	-5.85465	notsignificant	DLEC1	9940	187	112.5	59.5224	21.6814	8.43708	37.2736	37.5377	37.0549	23.3169	35.2165	34.5902	40.9005	39.5175	34.3314	35.8527	32.3953	54.6384	14.2747	27.519	43.9168	44.3848	43.3678	43.6133	39.7521	25.3473	74.1982	41.9843	47.447	48.8299	42.9523	39.5641
ENSG00000008256	-0.112573	4.57098	-0.735996	0.468059	0.759657	-6.39829	notsignificant	CYTH3	9265	188	126.563	105.015	77.5913	67.797	150.588	163.889	158.092	66.6451	164.778	128.433	178.37	149.45	141.103	146.167	159.222	213.214	177.955	120.168	115.271	94.0765	94.2029	103.527	84.7029	138.702	203.086	119.432	91.8178	108.671	105.862	78.2086
ENSG00000008277	-0.473673	1.59467	-1.63914	0.112748	0.484485	-4.7019	notsignificant	ADAM22	53616	189	23.1815	15.5729	14.6218	10.8174	22.335	22.52	22.6064	12.8414	13.8826	17.0062	25.6636	12.3747	19.4422	19.044	18.8947	5.22351	9.02785	40.4137	18.5387	12.1396	12.1371	11.9029	8.73892	7.1771	41.5373	3.96528	10.5848	12.4761	36.3165	13.82
ENSG00000008282	0.0408347	6.6126	0.266545	0.791838	0.918165	-6.84571	notsignificant	SYPL1	6856	190	579.088	477.669	656.254	559.245	398.859	403.863	407.646	591.044	971.505	615.823	397.217	396.323	427.544	426.848	414.951	772.735	438.713	333.987	411.154	630.83	629.784	643.496	269.503	403.207	326.805	630.948	639.691	626.179	646.596	595.132
ENSG00000008283	0.0421533	4.68731	0.490602	0.627659	0.837521	-6.57873	notsignificant	CYB561	1534	191	154.313	144.443	114.832	114.832	105.804	144.465	130.987	133.829	135.787	163.687	154.481	126.557	101.44	107.923	139.779	133.02	131.786	113.279	137.955	145.605	143.031	125.659	86.7988	170.011	150.921	148.08	158.342	147.213	127.66	118.267
ENSG00000008294	-0.0467872	7.1117	-0.492142	0.626584	0.83697	-6.75749	notsignificant	SPAG9	9043	192	667.577	569.759	622.677	655.551	709.549	781.816	754.502	847.035	743.603	759.643	723.855	553.123	909.93	725.456	967.194	1077.55	820.981	605.299	766.459	675.258	664.886	722.486	490.354	682.283	897.997	721.759	639.579	812.123	688.204	457.279
ENSG00000008300	0.00551983	3.16173	0.0291503	0.976958	0.99158	-6.29716	notsignificant	CELSR3	1951	193	38.5788	25.9605	40.8056	26.7028	41.3478	58.787	56.347	72.0155	73.7228	37.8677	92.7972	35.3084	39.5129	31.5202	61.6175	99.081	64.1952	47.1235	39.7009	40.3327	39.9471	54.5526	34.5188	31.104	44.7632	53.126	53.126	57.9549	32.7281	28.3988
ENSG00000008311	0.287123	5.44688	1.31614	0.199155	0.582835	-5.95607	notsignificant	AASS	10157	194	515.475	432.217	148.526	148.526	150.938	164.491	163.929	288.848	324.716	243.016	185.857	128.103	103.185	137.876	266.89	300.532	233.927	100.098	135.251	326.955	312.309	347.675	217.889	191.321	155.452	251.701	419.483	385.137	374.803	238.864
ENSG00000008323	0.364503	0.669031	0.934769	0.358166	0.689745	-5.32083	notsignificant	PLEKHG6	55200	195	9.36188	3.83458	0.380019	1.76184	13.3471	13.51	13.2949	6.46039	2.10073	8.32881	22.2487	7.75513	8.77974	6.24616	10.8476	27.0668	13.2485	5.64851	15.3213	7.62194	5.39897	4.98591	13.0336	7.42837	18.6389	9.11801	12.3222	12.2105	6.28636	1.94575
ENSG00000008324	-0.137117	4.82883	-0.915687	0.367911	0.696252	-6.3157	notsignificant	SS18L2	51188	196	162.642	147.332	140.042	98.4872	182.998	185.481	195.915	104.581	105.744	106.325	183.886	187.634	194.897	182.421	190.065	309.251	114.599	118.244	180.212	114.768	112.191	114.233	205.325	126.28	252.984	110.114	107.39	116.234	118.548	116.439
ENSG00000008382	-0.554912	2.62648	-2.56966	0.0159987	0.168392	-3.26507	notsignificant	MPND	84954	197	34.5111	38.4598	26.6137	27.93	50.6522	43.4583	62.455	18.1189	39.7825	25.0119	57.4259	51.108	38.698	33.1698	53.8721	55.1458	38.0347	28.8211	22.2399	14.4582	26.7614	15.2592	22.8837	12.5443	91.8132	22.563	21.6605	26.5681	20.5887	25.4399
ENSG00000008394	-0.478653	8.58657	-0.553935	0.584167	0.815338	-6.70874	notsignificant	MGST1	4257	198	4250.85	3831.81	1975.44	1482.58	1663.94	1834.17	1793.73	2764.11	3686.03	5370.89	1591.28	1916.49	1979.26	2041.24	1595.75	7864.87	2956.89	458	1184.32	4131.97	4096.95	3998.95	2656.4	2492.57	0	4183.98	4213.38	3845.7	3826.53	3854.24
ENSG00000008405	0.421278	4.58923	1.50416	0.144112	0.527577	-5.52825	notsignificant	CRY1	1407	199	31.4586	27.0703	94.3571	71.6844	163.968	168.514	168.575	90.028	63.4309	107.966	167.667	146.124	178.929	155.89	170.113	306.349	166.656	186.403	236.868	107.387	105.207	110.672	162.872	142.46	254.415	117.456	99.5005	115.991	127.173	99.8866
ENSG00000008441	0.739489	3.20178	1.66577	0.107283	0.478098	-5.10951	notsignificant	NFIX	4784	201	70.8224	58.7073	53.3228	64.0918	22.4098	36.7247	43.0648	26.1341	168.23	114.637	47.279	57.8373	15.0902	31.535	21.584	76.4453	71.0608	72.4069	81.8298	101.02	106.489	124.223	0	128.986	0	111.585	134.897	111.725	98.0834	88.3661
ENSG00000008513	-2.14617	5.93563	-3.06586	0.00487544	0.0784585	-2.71486	downregulated	ST3GAL1	6482	202	842.065	762.472	547.976	549.325	1004.46	1031.24	1021.39	515.425	101.684	194.445	1023	874.953	783.42	1391.15	1196.48	508.79	466.97	469.668	518.234	243.81	216.525	226.173	364.593	0	2382.25	0	180.279	118.517	283.368	400.029
ENSG00000008516	-1.86357	1.34893	-2.67026	0.012659	0.143327	-3.00255	downregulated	MMP25	64386	203	37.9249	37.9249	35.2118	31.1421	82.0191	79.9953	79.4002	11.6664	0	0	67.0259	140.659	59.9755	63.8959	74.1078	33.3225	26.5397	44.1749	48.2446	0	15.2028	0	41.6544	3.10319	197.836	0	0	31.1062	0	0
ENSG00000008517	0.0860903	6.1423	0.150299	0.881642	0.956712	-6.85852	notsignificant	IL32	9235	204	325.933	286.752	753.468	634.772	804.802	783.664	816.118	0	325.971	9.02782	776.914	784.392	775.365	789.015	782.287	983.866	536.74	360.425	384.625	280.033	334.532	314.319	1371.36	630.796	1029.8	315.307	319.106	313.08	313.734	330.941
ENSG00000008710	0.120721	5.76571	0.218401	0.828754	0.934569	-6.83791	notsignificant	PKD1	5310	205	353.811	328.325	321.619	312.229	223.155	265.944	230.753	248.464	629.508	563.862	437.069	205.966	149.241	159.905	264.462	400.184	343.848	338.482	380.064	474.306	473.204	489.481	0	455.349	315.172	540.11	484.566	580.786	405.818	371.741
ENSG00000008735	0.38857	0.400334	1.25966	0.218537	0.598166	-5.00271	notsignificant	MAPK8IP2	23542	206	5.66633	6.48156	5.66633	3.22062	6.90713	3.53042	6.86227	7.36754	15.0692	9.56801	7.74695	2.31409	5.24908	3.37568	3.001	16.9918	6.39378	2.31761	11.2852	6.60666	8.55125	11.9496	4.40321	1.1025	6.05356	17.2168	5.47683	9.78565	8.56794	11.4093
ENSG00000008838	0.1186	6.12614	1.2564	0.2197	0.598781	-6.08346	notsignificant	MED24	9862	207	430.545	373.795	319.624	317.045	285.382	357.205	337.587	255.775	451.005	473.513	413.125	313.385	253.843	288.52	401.807	357.19	323.656	339.133	389.434	413.537	371.435	405.354	394.796	445.683	258.771	375.91	374.906	403.73	398.601	402.838
ENSG00000008853	0.178791	3.35835	1.0579	0.299445	0.656482	-5.81271	notsignificant	RHOBTB2	23221	208	73.3518	61.8969	28.6776	47.0055	41.9529	52.817	41.3916	43.9841	72.6582	74.6704	77.1367	51.463	33.817	34.9268	37.5904	64.8434	55.6795	52.243	48.8065	62.7437	63.8986	65.4054	18.6044	73.9404	52.309	46.3872	63.2194	84.0468	64.1072	55.4877
ENSG00000008869	-0.131239	5.27581	-1.0982	0.281784	0.645245	-6.19484	notsignificant	HEATR5B	54497	209	185.637	176.892	153.041	136.345	235.885	246.735	239.454	157.23	186.503	285.921	213.15	253.998	244.51	221.97	266.471	334.283	293.736	138.706	225.364	164.752	162.917	175.482	143.293	274.193	201.287	179.584	188.093	192.814	176.689	113.122
ENSG00000008952	0.129399	7.59713	1.19128	0.243878	0.617871	-6.16941	notsignificant	SEC62	7095	210	1108.5	1000.1	1141.02	860.087	914.016	819.933	823.921	1403.07	969.517	1161.97	774.514	866.38	985.721	837.841	843.735	1455.28	871.726	678.413	1074.07	1182.23	1169.86	1121.4	904.346	1173.99	590.288	1181.28	1218.42	1129.17	1178.67	1068.76
ENSG00000008988	-0.0056277	9.12111	-0.0444025	0.964909	0.987334	-6.85609	notsignificant	RPS20	6224	211	2732.58	2420.22	2488.89	2168.77	3447.31	2848.12	3736.44	2238.03	2856.75	1954.65	3304.3	3396.7	3450.7	3489.29	3470.99	4092.58	4080.39	2154.15	3432.4	2539.58	2943.06	2058.61	5028.55	2698.2	3238.74	2277.13	2287.63	2320.27	2571.97	2681.89
ENSG00000009307	0.0516213	9.00092	0.931078	0.360038	0.691263	-6.42246	notsignificant	CSDE1	7812	212	3027.12	2892.09	2493.07	2277.63	2346.57	2438.07	2432.83	2845.11	2914.17	2976.05	2315.58	2474.36	2646.56	2479.71	2548.86	2947.6	2541.75	2285.34	2636.57	2765.17	2797.73	2829.35	2282.24	2931.99	2524.79	2822.93	2677.42	2875.9	2947.48	2507.4
ENSG00000009335	-0.0597089	6.66266	-0.779479	0.442455	0.745886	-6.57386	notsignificant	UBE3C	9690	213	593.371	592.055	472.321	443.375	506.136	556.565	527.296	474.493	500.926	627.702	484.749	546.36	525.11	583.112	601.555	561.574	518.154	444.472	510.26	501.769	496.361	559.401	391.314	864.156	415.788	563.19	484.273	508.663	540.136	425.402
ENSG00000009413	0.0461695	5.65039	0.376992	0.709117	0.877725	-6.76947	notsignificant	REV3L	5980	214	307.656	300.433	173.621	184.857	228.127	244.861	244.042	302.608	285.568	330.439	243.826	260.219	181.944	261.872	347.925	362.106	277.03	226.466	306.726	278.345	281.564	300.457	149.436	268.712	249.969	327.058	306.194	329.839	285.967	121.331
ENSG00000009694	-0.179561	1.67536	-0.551745	0.585646	0.816323	-5.789	notsignificant	TENM1	10178	215	33.9185	9.12579	1.92789	11.5251	25.768	25.9992	25.847	11.263	7.92247	17.3873	19.8283	21.9965	22.2713	30.0585	31.1578	19.1215	12.7233	35.9166	27.1191	10.9814	11.0855	11.5346	12.802	18.3695	40.6397	11.3854	18.1343	14.6225	9.36994	6.31614
ENSG00000009724	-0.161121	1.56214	-0.511503	0.613144	0.830264	-5.80351	notsignificant	MASP2	10747	216	4.88291	8.13419	13.553	24.3906	23.0214	24.5383	23.3605	3.52267	15.2666	15.2666	21.4633	23.2833	19.3634	21.4983	23.4232	30.412	21.742	20.6582	9.82064	10.5485	10.2491	10.1664	10.929	16.5457	39.523	25.6546	9.90533	10.6403	10.1153	4.41059
ENSG00000009780	-0.224797	3.42373	-1.17973	0.248367	0.622327	-5.69406	notsignificant	FAM76A	199870	218	50.6278	41.3236	42.0989	29.6933	74.4241	78.9783	76.7526	54.5447	39.9373	59.601	82.1425	77.9883	68.2488	73.9389	80.9556	137.569	56.9322	56.1569	61.5843	40.4514	40.8378	39.496	47.8704	36.634	109.671	32.3497	39.4013	41.7053	47.0812	41.6005
ENSG00000009790	-2.41664	2.90104	-3.65783	0.0010822	0.0338894	-0.968258	downregulated	TRAF3IP3	80342	219	136.906	147.712	159.869	154.466	297.063	297.322	289.34	35.8314	0	11.2076	280.424	309.566	288.283	290.206	294.913	132.762	134.113	111.15	120.605	5.74041	9.00346	4.21224	137.043	0	684.677	0	6.8875	19.9851	0	0
ENSG00000009830	0.203083	5.14503	0.407464	0.68687	0.86773	-6.72299	notsignificant	POMT2	29954	220	228.061	199.944	162.88	182.051	140.823	169.184	146.363	272.845	283.735	360.953	170.808	137.152	132.734	138.885	179.255	269.748	269.748	210.957	228.85	297.463	305.859	292.872	172.808	325.265	0	309.023	305.427	335.401	294.988	247.775
ENSG00000009844	-0.125643	6.35165	-1.48658	0.148673	0.533245	-5.78848	notsignificant	VTA1	51534	221	470.844	443.499	488.866	378.867	429.673	436.693	435.877	343.72	400.553	476.962	408.753	468.98	467.67	482.138	495.624	731.743	503.044	199.147	348.92	405.6	411.13	415.926	396.545	561.993	358.025	399.303	356.292	410.366	393.607	349.157
ENSG00000009950	-1.30982	0.964675	-1.97755	0.0582362	0.368505	-4.17011	notsignificant	MLXIPL	51085	222	48.4937	45.9712	3.08798	6.8718	9.56749	88.1748	15.089	55.0351	0	0	45.4511	52.9292	7.61414	51.3666	49.804	33.4755	14.5564	8.25007	14.5564	15.6016	7.40677	6.39151	4.82097	0	83.02	0	7.32149	12.9022	0	5.14503
ENSG00000009954	0.047337	6.67642	0.356026	0.724579	0.886846	-6.81732	notsignificant	BAZ1B	9031	223	818.583	769.115	386.309	366.522	432.36	457.144	430.074	712.992	419.171	688.695	446.701	682.994	334.11	590.28	560.571	558.49	556.968	404.759	439.767	643.244	630.697	652.541	330.522	627.733	554.277	538.403	827.656	591.007	476.819	391.665
ENSG00000010017	0.096192	5.53439	1.03704	0.308887	0.660805	-6.28891	notsignificant	RANBP9	10048	224	240.705	243.727	225.594	236.927	195.857	216.14	208.015	308.882	281.727	292.476	199.172	209.495	189.433	235.751	215.242	351.256	221.304	198.639	191.839	261.304	269.381	284.017	182.036	247.096	187.128	285.729	265.461	267.732	285.041	251.73
ENSG00000010030	0.855005	2.40162	3.11747	0.00428986	0.0725919	-2.06787	notsignificant	ETV7	51513	225	23.7373	26.2926	28.8478	16.0716	15.1836	13.5758	25.8469	92.3916	33.6363	6.97417	15.8216	19.9925	26.0593	6.23384	21.9425	51.0023	40.7813	29.2827	34.3932	47.2072	44.0853	48.1309	5.82631	19.1574	31.0072	47.1831	50.379	54.9291	41.983	36.7829
ENSG00000010072	-0.0595505	3.87692	-0.527874	0.601885	0.82425	-6.36351	notsignificant	SPRTN	83932	226	84.8951	61.6667	60.8371	49.2229	90.0371	90.3438	89.3897	57.6186	59.2619	93.2245	83.2064	80.33	92.4593	91.5583	95.1624	127.683	86.2033	66.2933	82.885	60.7966	61.5733	65.0735	62.1959	110.949	86.2984	74.6645	59.4856	62.0154	70.9911	57.0944
ENSG00000010165	0.0274107	5.97874	0.151236	0.88091	0.956291	-6.84989	notsignificant	METTL13	51603	227	417.658	388.12	571.255	491.924	211.118	301.921	272.979	310.748	298.815	371.501	244.925	236.543	334.882	261.118	301.642	224.223	199.749	209.876	206.501	424.352	414.578	401.79	389.343	504.34	189.726	379.99	441.996	460.834	388.575	333.363
ENSG00000010219	0.171963	4.79545	1.17215	0.251344	0.6224	-6.03812	notsignificant	DYRK4	8798	228	213.741	201.712	194.115	152.33	100.135	109.79	124.413	143.882	126.23	133.795	102.614	114.705	116.857	105.325	146.076	210.976	89.4205	67.8952	91.9529	178.151	187.067	179.159	169.424	127.815	181.403	150.346	172.077	185.288	182.06	191.914
ENSG00000010244	-0.0216584	7.92515	-0.276356	0.784372	0.913987	-6.83852	notsignificant	ZNF207	7756	229	1504.46	1277.77	1022.57	961.585	1357.87	1422.75	1417.26	974.449	1079.07	1108.78	1413.61	1422.14	1350.12	1435.39	1405.22	1864.59	1376.73	1024.09	1431.75	1086.61	1088.42	1097.54	1369.1	1480.52	1645.19	1090.9	1086.06	1056.51	1147.44	1086.8
ENSG00000010256	0.0760385	8.00548	0.7284	0.472619	0.762018	-6.60775	notsignificant	UQCRC1	7384	230	1924.28	1481.55	1492.05	1377.43	1080.89	1092.99	1189.44	1077.82	1745.84	1494.73	1146.28	1100.62	1136.37	1092.52	1266.19	1443	1303	739.526	1118.39	1569.29	1554.06	1506.05	1484.41	1521.43	923.702	1486.76	1372.36	1633.66	1475.84	1659.13
ENSG00000010270	-0.194098	6.60935	-1.28381	0.210084	0.592018	-6.06082	notsignificant	STARD3NL	83930	231	337.198	253.837	773.378	565.561	560.807	603.072	662.492	498.794	518.286	415.448	601.101	625.203	681.44	629.923	631.831	969.107	555.236	371.489	492.421	399.815	433.806	431.408	591.358	499.946	555.735	412.677	356.891	384.458	424.828	403.94
ENSG00000010278	0.281888	7.54151	0.85941	0.397656	0.714267	-6.50649	notsignificant	CD9	928	232	2401.34	2314.25	706.255	454.947	525.625	721.502	760.955	1313.54	1359.94	557.909	780.61	588.494	932.17	692.13	819.668	2319.02	839.791	80.8922	477.759	2007.32	1411.86	1410.26	795.363	706.39	1776.61	1448.29	1410.91	1563.55	1556.72	1531.92
ENSG00000010292	-0.305839	4.95637	-2.27667	0.0309224	0.256072	-4.33055	notsignificant	NCAPD2	9918	234	219.949	174.448	156.487	130.144	197.714	213.548	208.141	102.934	182.15	121.866	213.847	217.718	180.352	200.686	202.39	217.945	107.785	125.746	178.431	116.531	126.934	132.954	122.086	158.954	329.842	95.5332	123.506	135.789	132.796	157.827
ENSG00000010295	-1.78788	4.39913	-4.42987	0.000139952	0.0226231	0.809966	downregulated	IFFO1	25900	235	248.081	207.231	159.572	162.295	298.744	339.823	333.908	121.561	92.6374	17.6326	361.887	348.217	302.84	323.475	333.507	167.184	159.014	156.291	154.929	54.1201	47.3681	68.5433	100.069	0	774.132	19.7354	30.6508	59.7586	23.114	75.2481
ENSG00000010310	-0.377852	1.83355	-1.28732	0.208873	0.59124	-5.22918	notsignificant	GIPR	2696	236	15.1358	15.1358	23.1328	15.1358	29.8196	29.8196	29.8196	32.5432	4.92113	4.42788	29.7304	29.7304	29.7304	29.7304	29.8123	31.8121	21.1495	17.151	21.1495	11.5456	11.8001	11.6336	42.4683	7.9408	33.0966	11.2848	11.4077	11.4486	12.1858	11.2848
ENSG00000010318	-0.127138	2.06617	-0.5824	0.565114	0.806898	-5.88478	notsignificant	PHF7	51533	237	26.6971	21.3998	13.4538	20.0754	24.0953	23.2011	22.726	13.6913	32.3338	23.9937	28.9901	22.9066	22.0863	20.5825	22.9749	23.9522	33.2225	21.3036	17.3306	22.5876	22.723	21.6999	9.91772	4.03063	53.0897	24.388	18.5095	19.2614	18.2361	29.7196
ENSG00000010322	0.0481646	6.77384	0.31067	0.75843	0.902225	-6.83313	notsignificant	NISCH	11188	239	565.63	539.536	509.323	502.456	560.166	620.841	566.705	570.11	806.486	490.504	686.917	563.83	424.764	468.501	539.659	653.038	587.117	561.023	624.197	564.772	584.172	613.151	321.703	223.539	1183.21	658.129	670.045	688.326	561.244	582.774
ENSG00000010327	-3.30297	4.81084	-3.98389	0.000459706	0.0280715	-0.353433	downregulated	STAB1	23166	240	1126.59	1114.21	1137.59	1162.35	2295.61	2294.2	2298.2	0	1017.83	78.5342	2344.13	2375.19	2220.99	2284.79	2517.1	1032.61	941.821	925.314	937.694	32.7388	71.2164	31.0616	0	0	6402.81	0	0	173.135	0	0
ENSG00000010361	0.152273	3.87491	1.06947	0.294296	0.654	-5.93216	notsignificant	FUZ	80199	241	119.663	117.238	49.3494	62.2806	87.0025	54.4845	59.2289	46.9565	117.347	92.0506	69.9065	62.947	56.4035	54.8906	66.2754	73.4544	54.0577	65.3724	76.6872	88.0513	81.355	94.5181	76.3783	81.8776	59.8805	80.4595	81.632	98.5012	88.5915	114.198
ENSG00000010404	0.0318395	5.63724	0.142987	0.887359	0.959094	-6.82599	notsignificant	IDS	3423	243	134.47	81.7454	239.298	220.069	341.061	349.25	352.753	204.302	249.921	275.99	352.341	312.847	254.454	290.849	413.327	614.081	455.908	243.77	338.674	183.001	196.391	206.496	226.661	280.102	349.835	252.128	251.413	221.099	282.025	99.8123
ENSG00000010539	-0.407411	3.78264	-2.09657	0.0455046	0.322311	-4.42115	notsignificant	ZNF200	7752	245	94.7016	125.127	67.6569	50.754	95.14	98.877	101.787	90.2794	44.4928	26.3793	91.4154	115.519	91.6142	100.013	102.449	85.3233	61.6593	37.9952	74.0547	49.5632	53.1565	58.2663	66.9333	68.9459	164.544	48.9549	48.4579	53.08	53.7758	54.9188
ENSG00000010610	-3.32976	1.83492	-4.43462	0.000138179	0.0226231	1.05116	downregulated	CD4	920	246	165.778	171.241	175.338	171.241	436.525	436.231	436.696	0	0.426473	0	422.537	453.57	416.428	432.213	486.069	123.677	134.604	120.946	122.311	0	0	0	0	0	1236.88	0	0	0	0	0
ENSG00000010626	0.0597549	3.64059	0.330194	0.743793	0.896718	-6.37854	notsignificant	LRRC23	10233	247	118.463	113.362	47.691	62.993	59.0552	41.871	49.5886	97.7482	89.4283	65.7487	47.7248	52.8405	57.4031	47.3653	47.3377	93.3874	46.2061	30.904	40.4678	84.003	82.1625	85.1691	60.4934	47.0536	40.6537	84.4281	83.9857	83.1838	81.8841	82.133
ENSG00000010671	-3.04189	1.53036	-4.13906	0.000304492	0.0252763	0.355603	downregulated	BTK	695	248	61.7957	57.6639	63.173	61.7957	135.639	135.762	135.639	27.2673	48.7974	0	128.416	155.324	133.776	137.133	143.684	61.5799	60.2026	58.8253	49.1845	0	1.23226	0	0	0	373.162	0	0	3.54245	0	0
ENSG00000010704	-0.0297862	4.41582	-0.101238	0.920108	0.969327	-6.62866	notsignificant	HFE	3077	249	289.391	247.634	68.785	66.4213	78.7573	88.3813	83.2449	132.157	256.04	227.363	94.5015	79.1361	85.7308	90.6157	82.9552	104.617	74.678	67.5871	84.1325	172.919	171.399	171.658	17.3637	60.3787	66.114	161.358	173.304	163.778	160.026	181.098
ENSG00000010803	0.111743	5.05033	0.58036	0.566469	0.807419	-6.59815	notsignificant	SCMH1	22955	250	297.801	254.979	113.513	98.2192	120.424	140.623	139.521	230.027	202.243	203.944	199.337	123.874	115.956	181.452	162.168	170.958	207.663	148.782	151.076	268.392	184.897	223.309	192	202.206	53.0812	216.674	218.073	301.113	167.491	121.518
ENSG00000010810	-0.132507	6.40109	-0.727814	0.472972	0.762207	-6.61011	notsignificant	FYN	2534	251	381.467	381.467	406.708	412.022	580.271	591.131	592.913	392.579	208.041	283.353	572.527	586.122	576.809	587.151	581.424	598.974	579.047	403.69	415.646	317.417	339.069	325.304	677.084	351.899	929.452	350.114	318.06	333.517	336.687	330.237
ENSG00000010818	-0.247406	5.71448	-1.00784	0.322448	0.669161	-6.33878	notsignificant	HIVEP2	3097	252	236.945	202.114	255.701	289.192	392.748	402.01	397.412	379.69	78.5845	193.786	434.614	362.771	415.751	307.501	421.195	320.545	329.923	257.581	419.681	188.757	192.461	200.067	204.663	321.347	619.487	204.653	304.339	205.971	220.256	83.123
ENSG00000011007	-0.180016	6.02348	-1.75442	0.0906658	0.448778	-5.37169	notsignificant	ELOA	6924	254	373.012	395.522	292.977	260.462	376.102	414.353	389.312	197.253	323.885	424.794	411.344	403.857	355.748	420.105	414.742	413.308	357.033	255.738	373.29	292.128	261.881	310.52	326.092	563.031	265.249	281.848	306.062	298.362	275.742	246.537
ENSG00000011009	-0.0066063	5.93183	-0.0417642	0.966993	0.988245	-6.86186	notsignificant	LYPLA2	11313	255	356.282	335.139	304.046	289.121	368.146	396.984	402.808	119.881	231.09	200.992	391.326	378.82	373.378	379.161	400.588	345.368	301.837	301.837	329.199	243.062	265.226	272.961	521.765	435.553	520.745	266.012	249.301	279.286	265.329	262.896
ENSG00000011021	-0.151027	5.7718	-0.718781	0.478431	0.764617	-6.58613	notsignificant	CLCN6	1185	256	195.818	182.586	151.712	194.715	346.766	429.118	379.447	454.758	202.677	285.525	400.534	372.108	331.121	343.883	441.321	463.797	440.641	329.274	431.82	211.007	215.063	228.558	176.278	172.742	534.445	246.997	279.677	246.096	223.426	131.092
ENSG00000011028	0.159082	6.12496	0.260441	0.796493	0.920416	-6.84034	notsignificant	MRC2	9902	257	413.444	409.325	424.427	438.156	306.274	309.943	393.229	709.01	839.619	200.76	302.831	272.815	251.552	240.215	306.12	497.709	459.268	493.591	481.235	535.979	602.492	701.598	250.335	1033.99	0	633.247	638.064	750.196	678.77	645.876
ENSG00000011052	0.0290463	7.27473	0.108307	0.91455	0.968134	-6.87472	notsignificant	NME1-NME2	654364	258	1919.38	1528.79	1230.03	1009.39	471.372	562.739	676.811	882.98	885.656	887.663	576.193	576.443	576.554	576.138	578.744	1309.91	200.147	198.358	459.548	1271.52	1039.67	1219.24	781.271	781.271	775.919	1160.43	1159.29	1161.51	1159.4	1160.57
ENSG00000011105	0.704425	4.60431	1.39198	0.175253	0.560164	-5.78449	notsignificant	TSPAN9	10867	260	163.803	150.325	150.325	148.977	65.3226	75.3041	81.087	104.413	419.921	269.562	80.9467	74.5727	61.9421	56.4675	73.9862	173.975	160.497	171.279	182.062	261.578	269.747	277.4	57.1144	269.096	0	256.649	254.185	284.569	284.257	276.318
ENSG00000011114	-0.063992	3.57171	-0.436858	0.665677	0.855967	-6.34045	notsignificant	BTBD7	55727	261	82.7619	88.3632	42.9307	37.3295	60.2713	66.2327	55.1462	52.572	73.4499	59.0963	81.7189	54.9712	58.6306	65.7231	80.0401	86.7306	68.0597	51.8783	73.0386	59.6588	61.1963	68.761	55.3975	67.1414	56.7024	49.1015	73.5101	75.0003	71.9445	16.827
ENSG00000011132	-0.401347	4.66519	-1.41601	0.16817	0.552643	-5.73422	notsignificant	APBA3	9546	262	155.029	157.662	131.338	157.662	207.147	213.032	226.532	90.0109	81.064	16.4475	221.126	212.142	212.364	203.887	218.682	142.063	140.747	134.166	140.747	77.0659	83.1164	97.879	227.97	103.707	385.534	94.7432	78.3933	93.1559	78.7425	84.3301
ENSG00000011143	0.103951	3.58749	0.50554	0.617269	0.832041	-6.28621	notsignificant	MKS1	54903	263	138.187	109.206	45.7238	48.4839	42.3475	46.8885	48.5821	52.8989	98.9121	92.8578	56.5597	45.4865	44.1755	49.0009	41.8047	40.25	47.1503	38.87	58.8806	88.7967	81.7163	86.0275	31.7335	74.1142	45.6586	83.1843	77.8011	83.9931	83.6863	91.1057
ENSG00000011198	-0.151572	6.10608	-1.19351	0.24302	0.616925	-6.15693	notsignificant	ABHD5	51099	264	470.361	436.58	210.556	211.784	384.617	416.52	413.159	366.489	383.731	292.879	307.586	470.167	380.707	525.166	539.113	555.053	506.532	279.279	289.721	328.66	316.469	329.482	427.782	387.992	345.55	260.305	292.442	422.932	258.161	210.114
ENSG00000011201	0.360895	2.99467	0.751314	0.458942	0.753646	-6.09523	notsignificant	ANOS1	3730	265	70.9395	57.3279	54.6056	65.4949	20.1809	48.7863	30.2359	50.195	96.738	74.6913	5.79486	30.8509	19.7211	53.3901	106.522	74.3633	55.3072	29.4453	64.8353	98.3639	85.1236	85.044	0	159.549	0	67.2623	82.7546	104.231	88.9626	49.8126
ENSG00000011243	-0.0750978	5.81876	-0.66696	0.510439	0.778322	-6.62667	notsignificant	AKAP8L	26993	266	375.63	324.357	208.207	207.161	424.214	294.841	297.627	363.643	258.574	235.622	369.615	317.658	276.518	296.754	307.085	281.77	295.373	322.58	304.791	244.017	241.423	250.013	422.366	239.77	313.726	255.181	292.493	262.352	289.941	274.749
ENSG00000011258	0.0678718	4.36846	0.522676	0.605449	0.82595	-6.4886	notsignificant	MBTD1	54799	267	124.05	92.7002	52.6417	87.4752	121.29	124.922	123.539	123.105	64.8065	78.0061	116.248	124.777	119.568	114.599	134.868	161.115	131.506	103.639	111.477	90.0426	89.4326	95.0632	132.811	119.062	154.811	86.76	97.9796	99.0646	108.374	80.5318
ENSG00000011260	-0.126901	5.42018	-0.855456	0.399802	0.715598	-6.45034	notsignificant	UTP18	51096	268	269.227	246.721	239.969	162.323	275.331	283.486	285.472	143.512	141.464	132.248	268.868	273.152	304.706	274.871	279.334	305.124	195.969	157.708	245.482	168.394	176.776	181.037	279.08	269.864	438.319	181.364	172.949	175.592	176.31	177.772
ENSG00000011275	-0.295011	6.11292	-2.36997	0.0251671	0.226782	-4.25426	notsignificant	RNF216	54476	269	423.987	381.706	341.988	356.082	443.222	462.958	461.175	284.229	292.638	301.542	433.118	514.109	387.443	447.844	488.982	362.153	437.746	269.904	319.872	276.971	274.884	281.972	313.447	344.115	731.427	278.753	285.987	325.37	260.731	252.983
ENSG00000011295	0.0535647	5.84724	0.398614	0.693303	0.871886	-6.77543	notsignificant	TTC19	54902	270	422.305	288.305	340.526	290.276	245.714	244.847	243.98	306.954	419.666	405.512	232.018	259.681	278.765	232.397	255.741	407.689	274.674	176.144	255.953	346.843	357.845	370.219	252.557	341.678	134.077	375.286	359.354	363.935	349.87	326.146
ENSG00000011304	-0.030053	7.86589	-0.203402	0.840341	0.938094	-6.85683	notsignificant	PTBP1	5725	271	1346.62	1295.77	1098.59	1179.2	1386.19	1552.06	1503.92	692.29	660.239	824.563	1566.96	1402.42	1388.41	1446.87	1533.56	1226.4	1165.63	1119.75	1314.45	1023.91	939.497	1008.4	1482.74	2096.28	1976.22	1019.5	960.294	1070.46	995.48	1002.98
ENSG00000011332	-0.00236742	0.424994	-0.00585257	0.995373	0.998124	-5.69498	notsignificant	DPF1	8193	272	3.79548	0	3.79548	7.83764	11.6532	11.2918	11.1832	3.61575	3.61575	6.23327	10.9535	11.6976	10.7675	11.6179	10.3422	18.9128	10.8285	8.80738	9.81792	3.88408	4.31359	4.94322	9.6482	19.5948	2.84263	5.12215	4.43119	4.37804	4.19201	4.43119
ENSG00000011347	0.753734	3.14789	1.55752	0.130955	0.510919	-5.19372	notsignificant	SYT7	9066	273	40.4388	49.2181	45.4555	41.693	17.7463	38.4928	21.2738	67.2801	113.119	122.088	32.8034	17.0359	20.2675	22.6469	26.6243	89.6508	65.8212	57.0419	57.0419	90.3482	90.9875	95.7153	31.891	74.7404	0	102.328	91.2123	91.7805	89.1526	91.9936
ENSG00000011376	0.308749	4.72714	1.62436	0.115881	0.489155	-5.43	notsignificant	LARS2	23395	274	174.605	156.817	89.476	107.264	100.714	104.753	110.229	89.9713	213.919	228.734	134.251	101.736	93.3502	94.377	131.969	175.609	178.15	134.95	120.974	188.156	180.705	188.713	68.6172	238.49	46.8893	169.203	170.116	212.443	164.868	183.35
ENSG00000011405	-0.112879	6.02376	-0.478585	0.636074	0.841203	-6.75034	notsignificant	PIK3C2A	5286	275	512.198	517.631	226.986	200.728	264.737	271.155	263.939	385.131	396.818	598.144	255.645	377.914	414.372	406.795	404.772	477.702	374.482	245.91	343.697	456.686	454.546	461.043	213.32	457.674	135.233	425.918	473.048	497.922	335.307	61.4134
ENSG00000011422	0.0742974	6.90795	0.10178	0.919681	0.968998	-6.86999	notsignificant	PLAUR	5329	276	955.055	953.765	1044.04	995.035	1523.94	1516.46	1511.53	638.84	20.111	0	1437.12	1545.1	1412.99	1481.67	1541.73	941.093	774.723	826.311	886.926	446.48	445.353	429.097	2200	763.151	2504.61	408.948	437	590.475	381.973	451.289
ENSG00000011426	-0.354267	2.56847	-0.966368	0.342409	0.681193	-5.72329	notsignificant	ANLN	54443	277	24.019	21.6213	20.4224	16.8258	54.3462	54.8181	54.6155	13.2068	76.0067	8.72108	46.77	47.0317	45.0423	59.5966	51.3247	49.5207	26.7423	75.8956	61.5093	17.9736	19.7812	25.5749	2.9826	65.2841	54.8174	11.1707	7.08711	36.7193	35.0964	37.1905
ENSG00000011451	-0.095426	5.59116	-0.905282	0.373298	0.698491	-6.42155	notsignificant	WIZ	58525	278	282.489	211.22	219.139	219.139	242.163	295.366	285.934	165.002	293.926	299.318	372.081	260.724	225.499	253.85	287.768	292.777	247.904	217.548	292.777	214.701	222.642	255.482	169.294	427.633	219.785	250.448	261.697	231.301	222.154	162.385
ENSG00000011454	0.187931	5.85065	1.70382	0.0998624	0.465471	-5.44244	notsignificant	RABGAP1	23637	279	384.785	308.638	206.51	236.073	241.678	264.08	254.729	324.559	446.519	321.907	256.578	277.94	209.074	249.757	283.659	341.229	413.793	240.893	292.852	341.311	349.713	357.549	186.708	236.553	342.606	368.295	377.036	390.148	354.611	259.522
ENSG00000011465	-0.329437	8.74361	-0.886098	0.383364	0.704733	-6.46753	notsignificant	DCN	1634	280	1072.78	1336.07	2667.84	1652.26	4315.06	4439.06	4419.69	1033.65	2043.35	492.147	3992.89	4323.49	4475.45	4539.11	4280.23	6929.47	3471.35	1556.58	3456.07	1244.81	1225.75	1374.08	8281.78	3572.55	875.128	1398.12	1158.65	1479.56	1015.96	1454.35
ENSG00000011478	0.524929	4.37841	1.15534	0.258041	0.630102	-6.02103	notsignificant	QPCTL	54814	281	108.703	122.65	102.364	113.775	53.1872	104.924	78.9204	331.657	86.7974	215.932	74.4575	80.1996	61.8481	69.1034	94.6713	162.866	119.759	151.455	174.277	196.221	198.333	195.384	94.9323	121.256	0	196.235	197.244	216.332	189.368	190.881
ENSG00000011485	-0.401778	5.81094	-2.24759	0.0329461	0.26567	-4.48145	notsignificant	PPP5C	5536	282	356.609	368.453	234.222	276.334	385.269	425.175	409.061	104.424	284.123	327.94	444.67	421.048	388.108	398.333	402.815	375.491	309.692	213.624	293.9	206.736	211.491	226.072	295.61	698.824	173.021	218.027	191.988	188.059	205.285	240.793
ENSG00000011523	-0.0834601	4.46187	-0.574439	0.570411	0.809367	-6.48589	notsignificant	CEP68	23177	283	159.32	125.297	71.1686	74.2616	139.093	141.776	140.529	81.9892	124.938	97.8124	141.481	132.417	99.9295	124.458	143.803	180.956	139.973	84.2987	107.497	90.4098	93.2904	97.8575	127.238	95.0266	186.575	110.529	121.349	169.67	92.7696	44.1938
ENSG00000011566	0.232819	4.74662	1.07992	0.289699	0.65163	-6.13822	notsignificant	MAP4K3	8491	284	189.601	164.793	106.907	99.6713	101.003	110.252	108.465	153.741	199.495	227.255	77.6251	92.8733	104.569	147.649	131.808	233.873	155.314	120.169	107.765	179.283	189.622	197.291	96.6416	187.12	29.2965	171.244	176.352	201.482	215.212	165.026
ENSG00000011600	-2.89208	3.45425	-3.36599	0.00229476	0.0505958	-1.7727	downregulated	TYROBP	7305	286	674.393	683.903	720.583	727.376	1657.31	1650.03	1658.51	39.6193	0	0	1614.26	1764.82	1594.93	1638.41	1725.78	623.007	533.344	477.645	479.003	0	0	0	386.989	0	4358.49	0	0	0	0	0
ENSG00000012048	-0.105472	2.51348	-0.424761	0.674366	0.8618	-6.05659	notsignificant	BRCA1	672	287	33.6556	39.2988	15.5972	16.7258	38.1158	37.7735	37.8192	23.5521	50.1508	21.0428	26.567	48.0517	22.5742	27.7077	34.6158	22.0261	26.5407	41.2132	54.757	24.2103	25.2928	26.6771	4.30356	33.9134	56.9991	36.9924	24.8241	29.7041	23.9368	41.3654
ENSG00000012061	0.108117	6.19743	0.661089	0.514139	0.779645	-6.6507	notsignificant	ERCC1	2067	288	628.586	627.853	427.017	339.059	271.331	290.393	325.138	391.64	465.078	369.088	361.359	268.92	269.473	304.442	335.98	476.407	276.304	193.477	256.513	555.378	469.719	443.621	516.957	438.893	183.305	449.793	434.891	526.997	469.933	506.857
ENSG00000012124	-0.838193	5.64189	-2.05004	0.0501536	0.341329	-4.84482	notsignificant	CD22	933	289	367.88	372.034	370.65	373.419	501.266	517.445	505.396	334.655	553.4	20.698	499.53	506.811	509.104	525.42	503.642	361.265	348.803	344.649	362.65	274.757	268.549	265.34	22.7532	0	1424.09	246.847	283.863	286.02	234.71	246.24
ENSG00000012171	0.45404	5.10998	0.829964	0.413814	0.726448	-6.45686	notsignificant	SEMA3B	7869	290	166.65	157.98	171.604	201.328	67.7076	229.323	124.04	357.139	354.149	319.266	145.114	104.777	135.481	98.7192	134.992	317.893	258.444	225.004	263.398	275.815	361.027	311.305	190.029	283.219	0	396.219	327.022	326.796	316.712	281.38
ENSG00000012174	0.233098	4.93046	0.507915	0.615624	0.831672	-6.65435	notsignificant	MBTPS2	51360	291	234.993	214.725	176.891	170.135	120.485	132.585	128.435	172.02	189.189	362.348	108.642	118.247	129.381	118.575	165.947	241.286	200.75	134.54	200.75	265.696	267.721	280.242	84.4148	387.075	0	287.833	271.787	283.248	277.736	224.361
ENSG00000012211	-0.0757559	3.52883	-0.638735	0.52836	0.789162	-6.19963	notsignificant	PRICKLE3	4007	292	59.6679	41.5415	46.0731	46.0731	55.7922	74.9923	69.2291	40.4578	86.4346	64.9455	72.1299	70.9632	62.7412	68.1855	66.7967	73.9777	75.1106	67.1803	61.5158	47.3759	49.4556	61.8099	71.5159	68.0177	44.0298	53.3059	55.9725	52.6948	50.2504	45.695
ENSG00000012223	-0.559795	0.836125	-1.10542	0.278698	0.642516	-5.28154	notsignificant	LTF	4057	293	8.16008	13.4062	8.16008	12.0947	22.7859	22.7113	22.7113	7.65702	0	0	20.3395	23.6045	20.4492	23.8789	21.0803	20.5881	19.2766	6.16128	11.4074	3.62045	4.78983	3.53495	10.9658	20.4713	47.9874	1.70048	9.49273	2.35898	2.82542	5.65148
ENSG00000012232	0.217538	4.84396	1.64859	0.110784	0.481807	-5.41117	notsignificant	EXTL3	2137	294	139.144	143.091	124.673	139.144	122.402	130.701	134.701	113.382	198.716	218.823	106.576	179.228	95.9508	132.303	125.13	167.164	160.586	138.22	171.111	168.978	169.804	179.852	65.345	204.135	144.794	174.11	167.314	192.071	169.741	170.82
ENSG00000012504	-0.195435	2.23767	-0.368034	0.715708	0.881888	-6.03814	notsignificant	NR1H4	9971	295	83.541	99.0544	25.366	15.6702	18.6854	25.4623	22.0462	46.8481	112.902	65.107	17.7449	42.6028	10.1123	37.23	18.2983	35.9296	3.93333	9.75084	31.0817	55.7962	57.5612	53.5258	4.76251	0	0	52.724	58.9269	46.7978	44.8608	54.0614
ENSG00000012660	-0.385803	8.82412	-0.441379	0.662442	0.854573	-6.75756	notsignificant	ELOVL5	60481	296	3167.15	2216.18	2369.93	2617.82	1596.77	2868.52	1894.21	6499.12	3071.56	5057.54	1135.07	2406.88	2886.95	2384.63	2725.25	6459.61	6238.49	1278.98	2382.82	4744.99	4533.03	4357.54	3100.41	2246.6	0	5108.69	5248.66	4126.39	4042.93	3169.51
ENSG00000012779	0.145753	4.6556	0.182073	0.856881	0.945174	-6.44433	notsignificant	ALOX5	240	297	0	0	204.297	221.488	221.987	293.709	283.234	166.084	159.413	150.075	227.722	288.754	248.773	231.937	290.564	386.573	280.355	305.528	386.573	41.4512	181.237	146.175	191.769	184.431	230.458	201.011	99.4283	143.056	107.032	72.4292
ENSG00000012822	-0.113263	6.39677	-0.850187	0.402674	0.717923	-6.51266	notsignificant	CALCOCO1	57658	298	484.49	450.42	280.074	345.779	533.652	554.145	529.151	480.601	405.489	290.084	531.513	524.216	480.738	478.153	548.894	566.277	557.76	355.778	470.153	326.506	365.817	353.355	606.533	263.304	716.963	403.574	352.798	400.736	350.873	384.774
ENSG00000012963	-0.050909	3.37269	-0.350548	0.728639	0.888216	-6.31632	notsignificant	UBR7	55148	299	55.0101	38.347	25.8497	46.6785	61.0077	66.2699	66.6741	48.6692	51.9826	52.6453	69.4768	52.7418	65.5031	61.4786	72.9155	88.2307	96.5623	48.3583	74.5432	38.6623	44.9636	42.6605	52.3805	51.7178	55.694	45.1853	40.3202	48.4966	40.5494	40.4221
ENSG00000012983	-0.0947772	5.74447	-0.685495	0.498857	0.774942	-6.61004	notsignificant	MAP4K5	11183	300	248	165.358	218.964	229.387	315.631	341.575	341.976	262.148	282.872	276.54	346.147	299.942	348.745	347.813	346.147	491.262	415.321	258.971	300.664	201.329	217.198	272.371	295.507	410.067	179.795	232.522	252.376	234.047	253.054	167.366
ENSG00000013016	0.464135	2.58568	1.14532	0.262093	0.632853	-5.61197	notsignificant	EHD3	30845	301	52.132	45.3009	31.6388	30.2726	22.7679	25.0181	27.4027	13.8252	104.35	42.6953	22.4125	32.8227	21.7929	25.201	22.2266	42.7292	46.8278	34.5319	46.8278	60.8616	61.9383	63.38	0	106.677	0	58.7553	57.7638	69.3513	59.0031	62.4732
ENSG00000013275	-0.0600297	3.42661	-0.600127	0.553409	0.801649	-6.61687	notsignificant	PSMC4	5704	302	834	824	1088	971	32.9137	61.215	63.0872	0	0	0	103.09	84.73	87.07	105.76	116.4	1182	664	543	726	93.7401	94.8291	72.4819	0	0	0	102.48	72.2	95.47	93.25	102.09
ENSG00000013288	0.194215	5.38112	0.362559	0.719748	0.884044	-6.76762	notsignificant	MAN2B2	23324	303	354.872	325.724	172.382	179.986	169.549	181.528	172.89	302.498	537.479	297.033	225.853	186.883	96.132	150.727	213.344	294.661	270.582	250.306	304.799	376.912	377.015	379.706	141.153	0	399.979	384.581	361.504	398.268	381.426	360.667
ENSG00000013297	0.099403	5.0873	0.110623	0.912731	0.967851	-6.26917	notsignificant	CLDN11	5010	305	1207.89	939.112	754.37	605.551	191.32	196.038	200.832	408.684	426.558	388.823	268.797	165.347	185.955	193.098	226.965	8.28863	0	0	0	563.661	551.895	575.777	282.483	295.723	262.622	551.628	499.465	559.852	610.71	493.963
ENSG00000013306	0.157467	6.9611	1.40046	0.172728	0.557706	-5.91087	notsignificant	SLC25A39	51629	306	745.784	731.883	544.854	592.875	555.682	487.787	564.654	579.766	1015.58	792.227	538.815	645.925	487.662	499.435	538.591	745.537	609.057	554.718	614.112	798.071	798.502	696.758	605.043	727.369	370.791	752.109	722.305	788.359	739.331	800.728
ENSG00000013364	-0.0763701	8.05606	-0.781993	0.441001	0.74504	-6.56681	notsignificant	MVP	9961	307	1625.28	1454.1	1194.28	1220.99	1402.16	1549.07	1703.36	839.037	1357.96	1335.55	1674.89	1485.23	1459.19	1487.18	1639.54	1393.54	1325.55	1302.48	1365.61	1265.98	1191.27	1159.55	1880.43	1355.03	1947.66	1384.03	1006.42	1335.03	1144.68	1227.39
ENSG00000013374	-0.261979	6.30884	-1.93452	0.0635575	0.385392	-5.07939	notsignificant	NUB1	51667	308	508.263	419.515	384.016	302.875	491.739	521.322	522.746	541.581	289.534	283.604	481.514	578.411	502.971	552.359	500.83	570.181	414.239	300.134	459.88	309.918	345.076	345.108	336.598	320.289	809.063	322.7	311.476	296.388	334.029	346.35
ENSG00000013375	-0.271854	6.52016	-1.6047	0.120158	0.494729	-5.6193	notsignificant	PGM3	5238	309	482.651	364.035	569.559	408.663	616.618	646.739	639.727	335.192	325.623	469.669	525.118	561.241	715.776	629.31	765.481	840.694	491.891	368.576	510.681	358.9	353.495	371.644	683.612	919.325	242.911	350.612	290.354	452.094	408.925	294.052
ENSG00000013392	-0.227793	3.57553	-1.93249	0.0638178	0.385919	-4.65739	notsignificant	RWDD2A	112611	310	79.6555	72.5741	56.641	45.1337	70.3609	73.1125	75.1339	49.343	65.7886	49.343	69.2989	74.7617	71.6958	71.8073	80.9491	104.172	61.6835	39.5542	46.6356	49.9015	52.4794	53.9258	107.037	67.7794	40.7237	49.1932	54.656	53.2067	44.4551	55.6593
ENSG00000013441	-0.116373	7.39417	-0.885834	0.383504	0.704747	-6.48298	notsignificant	CLK1	1195	311	1423.16	1219.76	687.242	576.734	958.478	1011.65	1012.07	1023.08	534.687	708.642	856.908	828.103	773.655	1239.51	1212.01	1200.39	855.252	506.911	728.728	825.77	742.345	820	1047.41	663.827	1449.64	658.684	961.763	1036.88	694.267	707.484
ENSG00000013503	0.0500118	4.24772	0.125174	0.90131	0.964183	-6.63939	notsignificant	POLR3B	55703	312	150.028	98.7642	98.7642	72.4748	89.7202	98.5	96.1271	95.8339	117.451	187.706	67.519	137.025	122.263	94.6024	91.0726	138.172	126.341	110.568	135.543	135.212	140.781	145.293	81.7982	221.818	0	142.198	162.478	117.425	140.015	99.5828
ENSG00000013523	0.306345	4.86935	1.33562	0.192788	0.577713	-5.86242	notsignificant	ANGEL1	23357	313	192.526	187.382	117.934	115.362	107.247	118.825	114.963	258.299	225.191	137.235	107.435	128.862	96.8114	105.22	125.02	144.64	189.652	143.354	174.22	209.02	208.431	215.389	27.7658	99.4158	252.105	205.876	201.853	226.987	205.876	218.579
ENSG00000013561	0.0368026	6.97162	0.156255	0.876991	0.954781	-6.86976	notsignificant	RNF14	9604	314	1533.62	1454.08	620.157	519.205	437.539	473.813	484.34	813.287	903.194	847.252	407.086	536.772	403.402	603.075	501.383	820.321	447.716	186.464	317.396	930.77	944.356	984.509	565.287	686.496	338.188	828.178	879.556	930.989	994.372	1018.63
ENSG00000013563	-0.912394	2.16962	-2.08883	0.0462498	0.325025	-4.15599	notsignificant	DNASE1L1	1774	315	31.3271	29.9624	19.0448	40.8799	57.0517	52.7892	55.7801	8.86366	45.6505	0	50.0635	57.8897	52.8051	52.7553	58.8866	42.1945	27.1829	32.6417	34.0064	11.7751	15.6373	10.4909	22.9918	4.35313	113.733	4.38314	7.27435	25.7681	8.57041	17.244
ENSG00000013573	-0.314944	3.00201	-0.809061	0.42553	0.732702	-5.99896	notsignificant	DDX11	1663	316	50.7046	49.3244	47.9442	46.564	58.6723	63.6858	63.9527	59.2139	0	83.6446	63.7324	63.0943	66.9866	56.5859	78.153	42.6386	44.0188	53.6801	53.6801	43.539	44.5519	31.7469	5.95837	128.6	42.1157	40.7268	30.0071	52.8503	24.9663	29.8795
ENSG00000013583	-0.138549	5.9984	-1.06517	0.296202	0.655397	-6.29437	notsignificant	HEBP1	50865	317	418.199	372.467	218.938	214.583	347.81	401.594	442.403	254.761	333.769	260.878	401.57	398.158	426.92	415.09	412.475	463.232	383.745	284.659	338.013	338.331	267.577	232.141	440.666	235.755	567.079	258.126	268.68	288.004	270.849	240.269
ENSG00000013588	0.765474	4.33447	1.29994	0.204576	0.588049	-5.76671	notsignificant	GPRC5A	9052	318	109.875	49.1343	431.192	453.666	39.0385	96.3853	62.0108	188.03	133.165	145.724	57.0892	0	45.0167	111.481	183.752	95.643	89.569	26.3989	33.0804	253.398	251.313	228.76	185.903	138.309	70.8849	222.507	187.856	306.003	265.283	170.758
ENSG00000013619	-0.497801	3.12304	-1.06621	0.295742	0.655064	-5.7274	notsignificant	MAMLD1	10046	319	11.7679	10.0419	124.827	87.7157	51.9757	113.454	54.0248	70.1271	44.4459	27.8601	96.0182	54.4607	90.7377	55.464	91.2658	73.5479	78.7262	22.6284	51.9718	48.8713	44.5285	37.6708	75.0481	122.665	1.2145	33.6943	53.2322	69.8658	28.3082	9.24557
ENSG00000013725	-2.83881	2.28393	-3.73675	0.000880871	0.0322489	-0.722137	downregulated	CD6	923	320	214.886	209.494	210.842	221.627	469.436	469.494	469.436	2.34067	0	0	458.44	471.551	458.851	474.552	468.469	156.906	159.602	160.95	158.254	0	0	0	188.801	0	1163.42	0	0	0	0	0
ENSG00000013810	-1.54764	3.81518	-3.08468	0.00465353	0.07595	-2.48651	downregulated	TACC3	10460	321	151.392	140.653	146.022	136.626	270.964	262.82	260.985	16.2965	41.4644	0	259.235	280.17	251.949	254.031	263.284	135.748	110.242	114.27	122.324	12.8058	29.2305	25.8826	164.906	24.7559	587.331	14.7754	22.486	35.7482	14.8911	16.8572
ENSG00000014123	0.0586252	5.66669	0.307999	0.760439	0.903765	-6.79401	notsignificant	UFL1	23376	322	396.949	389.036	284.182	214.939	202.026	209.019	207.518	309.89	331.327	406.618	174.734	224.277	222.542	237.082	198.488	373.507	246.891	113.352	212.27	341.197	344.089	348.79	165.42	375.086	87.5147	328.292	366.138	323.715	359.616	328.442
ENSG00000014138	-0.251148	2.14085	-1.25439	0.220417	0.599603	-5.31817	notsignificant	POLA2	23649	323	30.9371	14.5623	18.3411	25.8987	29.8062	29.555	31.0465	23.9464	10.9949	14.4818	28.7168	33.8754	27.2627	31.1403	31.1057	28.2098	24.431	19.3926	25.6906	13.7166	20.7004	16.6854	33.7576	13.8323	45.7128	17.3585	15.1774	17.1854	12.7192	21.0977
ENSG00000014164	-0.000108759	4.42103	-0.000488308	0.999614	0.999902	-6.64124	notsignificant	ZC3H3	23144	324	100.623	81.8799	99.8077	115.291	109.746	131.466	158.174	70.9546	43.6917	97.6496	169.646	134.701	120.559	137.241	143.992	69.1707	80.5793	157.18	217.482	71.4592	69.1169	167.156	160.776	144.872	197.694	83.4843	88.7019	107.902	115.888	69.5249
ENSG00000014216	-0.105273	6.8947	-0.826799	0.415575	0.727208	-6.53589	notsignificant	CAPN1	823	325	643.654	611.165	554.308	558.369	647.553	727.918	796.492	239.597	812.272	719.921	789.158	720.23	633.874	716.942	682.296	677.502	588.155	577.325	692.393	501.054	508.984	564.339	593.885	813.769	741.94	569.832	436.723	505.756	506.643	692.869
ENSG00000014641	-0.163482	9.28779	-0.470695	0.641627	0.843127	-6.74652	notsignificant	MDH1	4190	326	8702.72	7987.23	5300.16	3635.74	2090.99	2455.19	2434.96	3865.46	3900.87	4212.21	2123.62	2440.84	2419.91	2606.51	2580.89	4748	640.298	308.147	1269.86	5259.54	5267.52	5192.56	3639.35	3247.83	2782.15	4900.76	4849.6	5205.51	5031.3	5434.33
ENSG00000014824	0.0353194	6.66233	0.182389	0.856636	0.945174	-6.8653	notsignificant	SLC30A9	10463	327	834.216	669.304	530.739	422.424	418.674	415.558	411.881	650.223	725.435	830.627	371.909	417.091	469.214	439.911	431.572	789.797	515.594	283.351	425.82	674.941	678.299	692.553	328.343	654.438	142.68	673.489	691.225	672.975	684.285	653.097
ENSG00000014914	0.332389	3.21738	0.787928	0.43758	0.74219	-6.0573	notsignificant	MTMR11	10903	328	93.394	89.0568	34.8428	21.8315	32.8569	37.6891	34.9678	129.411	80.2203	55.1125	44.008	25.4405	40.1538	33.0266	37.5537	75.516	44.0719	49.4933	65.7575	83.1635	78.7872	88.8984	52.8033	35.3815	0	85.2738	79.3395	91.8198	77.7488	78.2077
ENSG00000014919	-0.0820665	5.01575	-0.539558	0.59391	0.82001	-6.61444	notsignificant	COX15	1355	329	297.018	243.972	169.14	124.619	134.317	141.015	141.077	190.006	297.595	220.823	131.415	158.113	137.607	141.551	153.045	159.61	138.77	119.825	128.351	207.662	200.759	203.12	91.7742	161.518	93.9368	226.863	200.864	203.854	185.66	188.162
ENSG00000015133	-1.96099	3.78848	-3.54295	0.00145759	0.0402751	-1.38029	downregulated	CCDC88C	440193	330	161.259	158.522	163.995	165.364	311.434	312.535	312.001	49.5266	0	105.438	306.705	334.279	301.973	325.249	312.403	157.429	146.483	147.851	131.432	23.3899	23.543	25.6946	48.1958	4.54562	749.051	3.99682	19.2566	32.1502	13.993	3.41734
ENSG00000015153	-0.0704635	4.98676	-0.563689	0.577603	0.812926	-6.60017	notsignificant	YAF2	10138	331	144.378	149.381	135.801	116.502	215.244	191.082	185.962	177.66	151.144	132.289	170.76	170.851	202.015	196.255	211.868	307.559	166.749	156.027	191.766	140.473	137.154	121.516	219.341	207.556	115.634	134.433	132.129	194.731	152.168	99.5095
ENSG00000015171	0.0469382	6.53558	0.364089	0.718618	0.883358	-6.81338	notsignificant	ZMYND11	10771	332	594.108	583.595	618.286	537.34	381.464	411.767	402.101	459.588	535.279	641.864	401.783	357.137	390.287	406.132	468.204	576.547	390.476	260.121	392.579	556.807	553.387	605.107	426.279	652.322	264.085	529.531	603.617	571.957	622.564	530.474
ENSG00000015285	-2.80821	2.52209	-3.1107	0.00436258	0.073524	-2.19703	downregulated	WAS	7454	333	230.166	230.166	230.166	230.166	494.498	498.562	495.21	117.87	0	0	474.896	567.909	471.138	491.918	492.825	173.632	170.924	172.278	170.924	0	0	0	201.042	0	1234.21	0	0	0	0	0
ENSG00000015475	-0.828809	4.73585	-1.69387	0.10176	0.467528	-5.37917	notsignificant	BID	637	335	197.658	213.239	217.134	210.642	338.189	334.2	340.675	73.9812	56.0664	0	321.039	351.539	318.038	324.815	350.119	277.656	145.222	125.746	177.681	62.3972	81.6507	78.4655	297.375	124.198	679.062	66.4433	57.9873	86.0019	78.9983	80.8057
ENSG00000015479	-0.117529	7.37524	-1.34697	0.189153	0.575311	-5.97866	notsignificant	MATR3	9782	336	921.319	870.279	917.598	761.817	886.312	990.446	957.985	824.596	815.171	827.289	685.911	980.476	1064.57	1028.84	923.454	1171.95	1321.35	638.15	1002.35	747.033	706.905	748.728	814.919	848.582	825.018	889.514	677.863	664.917	906.56	623.611
ENSG00000015532	0.0542235	5.1668	0.260178	0.796694	0.920418	-6.75673	notsignificant	XYLT2	64132	338	207.938	199.298	165.97	165.97	139.407	150.8	161.631	291.065	317.911	274.35	172.123	143.991	142.16	154.394	151.552	203.961	180.509	187.915	206.43	235.179	234.243	246.23	126.224	169.279	38.5969	236.198	226.969	248.455	231.36	239.18
ENSG00000015568	-0.308296	2.34284	-1.22545	0.230953	0.609563	-5.38357	notsignificant	RGPD5	84220	339	20.4401	24.1693	8.50663	24.9152	36.6242	44.0064	38.1028	21.5384	19.8265	26.6742	44.3365	36.2186	35.891	43.3536	36.073	34.6334	77.1465	24.1916	23.4457	17.7914	16.9127	18.3875	14.5137	59.5944	23.0733	13.6896	25.6298	16.711	20.8974	12.7067
ENSG00000015676	0.16792	5.91164	2.04426	0.0507605	0.342866	-4.86766	notsignificant	NUDCD3	23386	341	325.919	346.422	259.853	256.436	265.814	261.031	279.004	276.554	430.395	396.43	270.637	264.507	291.122	234.097	289.5	364.256	333.502	268.575	308.442	353.869	346.747	356.991	220.708	317.109	320.605	352.571	320.025	381.914	359.057	356.921
ENSG00000016391	0.275298	0.536789	0.585984	0.562738	0.80647	-5.48833	notsignificant	CHDH	55349	343	0	0	5.4368	34.6293	9.83168	10.0697	12.5745	13.7582	7.14717	2.51947	8.95435	7.97784	10.0006	9.58211	11.1166	19.9722	9.24846	0.907752	8.65269	6.52671	7.30964	8.85729	6.02372	9.99033	11.3125	10.6118	7.40322	9.49575	8.03098	7.82173
ENSG00000016864	0.12865	5.73385	1.17275	0.251107	0.6224	-6.15973	notsignificant	GLT8D1	55830	345	274.409	258.137	322.452	274.409	200.248	248.533	246.247	353.402	323.295	290.958	226.219	225.444	254.224	244.727	237.848	427.232	255.209	182.37	234.287	315.812	327.472	321.678	254.429	331.927	160.205	322.865	300.723	335.172	316.131	314.096
ENSG00000017260	-0.250265	7.03535	-0.351119	0.728215	0.88799	-6.81573	notsignificant	ATP2C1	27032	346	571.014	498.844	1109.51	1037.34	550.139	606.231	586.633	1278.76	1365.11	1573.06	537.252	537.582	697.903	574.326	645.54	1304.51	882.592	720.487	921.453	1184.16	1215.44	1233.07	397.373	914.952	0	1242.75	1239.64	1216.42	1202.57	1051.58
ENSG00000017483	0.286749	3.93198	1.14552	0.262014	0.632853	-5.84538	notsignificant	SLC38A5	92745	348	58.2113	46.2581	177.743	180.305	59.1717	84.122	41.4327	49.1654	103.919	86.2048	60.2836	64.6658	65.5178	59.1881	65.7004	78.8693	52.4015	45.5711	42.1559	86.8703	86.694	169.427	45.894	189.757	50.1885	117.358	107.985	108.594	116.506	108.107
ENSG00000017797	0.149807	6.59407	1.20559	0.238401	0.614407	-6.15546	notsignificant	RALBP1	10928	349	554.35	512.223	437.33	398.713	436.25	391.139	413.027	829.129	581.669	609.95	419.348	435.458	418.352	423.048	395.184	587.21	547.423	478.381	484.232	589.088	598.322	595.739	401.81	458.373	283.636	590.755	638.713	596.163	596.931	546.554
ENSG00000018189	-0.0980235	6.37537	-0.457586	0.650899	0.847308	-6.77043	notsignificant	RUFY3	22902	350	285.976	264.063	240.735	211.752	513.193	574.198	575.767	538.798	562.884	583.445	474.45	363.49	620.028	489.09	796.654	810.95	738.14	494.968	707.037	288.467	344.258	448.217	337.239	353.689	333.127	496.54	370.187	397.206	443.287	143.092
ENSG00000018236	-0.548246	1.07378	-0.767872	0.449205	0.74934	-5.47367	notsignificant	CNTN1	1272	351	7.41619	1.26526	0	1.26526	30.9587	31.1805	31.3757	14.2548	23.4179	10.9823	21.6144	21.2727	29.5063	24.7575	21.546	18.1573	5.85542	51.3723	69.21	4.61538	5.90312	5.63173	19.5816	15.0001	15.0001	15.6525	0	0.483516	46.8103	5.19819
ENSG00000018280	-2.59585	5.73918	-3.44241	0.0018878	0.0456859	-1.81385	downregulated	SLC11A1	6556	352	775.495	770.078	776.849	790.391	1467.09	1463.98	1461.58	416.029	300.436	0	1426.84	1559.53	1411.19	1442.11	1502.82	649.457	650.811	631.852	641.331	83.1144	112.448	74.3363	1008.11	0	3246.67	33.0842	36.4809	167.663	16.1866	44.6073
ENSG00000018408	-0.257569	6.10916	-0.414142	0.682031	0.864872	-6.78148	notsignificant	WWTR1	25937	353	141.067	103.854	566.23	617.399	443.309	544.924	435.038	433.208	590.938	555.945	434.879	323.062	494.541	424.54	553.94	653.166	715.499	292.196	603.859	421.056	430.635	482.215	547.824	668.994	0	541.6	444.27	567.612	536.069	269.498
ENSG00000018510	-0.174205	5.95074	-1.53068	0.137446	0.517619	-5.70967	notsignificant	AGPS	8540	354	312.978	270.843	371.319	376.721	351.122	365.165	362.648	206.201	327.061	379.146	273.513	387.054	447.398	370.531	359.534	488.902	299.834	210.161	266.341	280.79	284.848	307.667	209.903	536.577	339.865	305.746	283.529	275.1	348.45	209.398
ENSG00000018699	-0.24142	6.05277	-1.46687	0.153926	0.539092	-5.80534	notsignificant	TTC27	55622	356	271.234	292.487	288.502	172.273	389.068	419.471	476.326	355.414	337.199	475.635	438.873	444.402	522.261	436.319	463.161	746.573	513.45	258.41	456.332	260.225	296.62	300.56	346.569	408.501	189.311	306.596	267.705	245.438	248.297	197.853
ENSG00000018869	0.0425067	1.87345	0.295955	0.769522	0.907424	-5.95622	notsignificant	ZNF582	147948	357	26.4717	21.8868	17.3018	9.96599	15.0598	15.0782	20.6974	10.1682	23.2793	25.3771	18.4511	18.1857	16.2616	23.2283	19.1146	16.3616	24.6144	11.7766	24.6144	17.6409	21.5677	22.9053	13.1813	26.2924	15.8035	20.0334	18.242	19.9671	20.5642	14.3937
ENSG00000019144	-0.909782	4.93954	-1.89507	0.0688033	0.399433	-5.08256	notsignificant	PHLDB1	23187	358	234.989	149.823	247.352	256.967	408.324	462.364	387.203	0	354.736	159.359	555.822	308.551	347.95	354.276	375.863	302.124	237.563	241.684	346.081	121.482	98.1793	113.486	261.755	818.996	0	157.187	165.289	176.11	143.813	40.9318
ENSG00000019169	-2.07613	1.74401	-2.69792	0.0118618	0.137785	-3.03047	downregulated	MARCO	8685	359	76.504	77.8015	77.8015	86.8842	168.949	167.566	168.202	0	0	0	153.823	167.801	160.525	155.755	170.548	57.6463	51.1586	51.1586	55.0512	0	0	0	411.374	57.1678	127.51	0	0	22.1305	0	0
ENSG00000019485	-0.0412291	2.20174	-0.19599	0.846081	0.940449	-6.053	notsignificant	PRDM11	56981	361	23.6544	28.1399	12.4408	16.9262	28.8709	33.5938	36.5512	11.4867	29.1809	20.5866	48.5257	21.0508	16.9416	22.1788	28.4634	44.1767	21.7494	16.1426	34.0844	18.2031	15.5377	18.9932	11.1406	29.3403	51.0788	24.861	18.2541	25.8278	35.8187	11.6875
ENSG00000019549	0.441856	4.82811	1.21448	0.235045	0.612308	-5.96622	notsignificant	SNAI2	6591	363	164.727	103.985	558.613	393.92	70.6631	83.7737	93.0332	142.628	201.238	196.729	75.2132	86.2685	83.0691	112.149	66.6287	116.14	68.5483	26.5923	84.2036	296.329	256.626	288.642	141.301	267.538	72.3863	277.845	274.835	284.814	268.278	271.826
ENSG00000019582	-3.51596	5.19904	-2.99905	0.00574732	0.0870041	-2.71113	downregulated	CD74	972	364	3256.74	3066.69	3576.24	3434.39	7019.94	6930.74	7164.72	454.515	4178.43	0	6750.9	7610.53	6661.63	7147.41	7842.26	3381.16	3192.49	2432.3	2655.4	0	94.7184	0	0	0	20169.6	0	0	0	0	0
ENSG00000019991	-0.382944	3.55485	-1.59691	0.121888	0.497169	-5.18712	notsignificant	HGF	3082	365	78.3859	64.1291	34.4276	32.6455	79.1019	94.5591	97.2682	47.1347	83.1959	51.1415	58.2702	84.4289	157.217	75.7222	83.1906	205.718	42.9532	50.6756	62.5562	59.3741	37.5199	36.4174	72.8686	63.5194	66.8584	64.3718	48.2354	31.093	56.4003	14.1827
ENSG00000019995	-0.0906849	5.28239	-0.730057	0.471623	0.761743	-6.53064	notsignificant	ZRANB1	54764	366	234.967	200.739	141.79	110.097	225.538	241.158	237.52	249.038	204.347	197.222	222.392	175.783	158.444	294.442	306.015	357.727	258.846	175.811	191.657	179.293	169.531	175.75	166.241	210.284	199.921	135.447	179.447	277.926	205.35	124.295
ENSG00000020129	0.152043	5.52908	0.671001	0.507902	0.778058	-6.60521	notsignificant	NCDN	23154	367	245.369	219.384	237.163	238.531	172.892	244.893	220	125.364	342.427	400.115	231.184	213.905	186.954	182.248	253.492	269.567	251.788	228.539	285.978	293.492	283.075	314.498	223.992	433.722	35.773	342.173	261.967	327.537	284.146	259.775
ENSG00000020181	0.612137	1.95394	1.83855	0.0769705	0.422335	-4.47752	notsignificant	ADGRA2	25960	368	22.5936	25.788	11.9454	17.2695	19.355	17.1817	18.8187	0	71.7311	20.042	20.9219	19.0896	16.7337	16.9955	17.2573	66.4163	15.3052	7.8515	27.0182	30.9736	30.5887	31.3092	5.60825	19.7974	24.865	31.8565	26.5558	42.6541	27.6028	25.8359
ENSG00000020256	-0.103542	3.47833	-0.468924	0.642876	0.843517	-6.29723	notsignificant	ZFP64	55734	369	57.7559	51.4239	48.8911	45.0919	65.1183	80.367	62.6155	8.61556	91.5387	85.122	76.7011	78.9041	56.6908	82.7592	78.0473	82.0389	94.703	42.7803	65.5756	50.2118	51.4906	61.6815	59.4678	102.904	25.41	48.539	64.0821	50.9867	49.1509	32.2615
ENSG00000020426	0.12795	4.24587	0.672383	0.507035	0.778039	-6.38076	notsignificant	MNAT1	4331	370	144.584	135.805	89.9579	108.492	75.5298	77.7902	77.7044	97.7758	109.182	124.218	77.4644	82.2925	104.558	74.6051	65.9802	145.269	94.5444	44.7955	78.9369	119.104	136.601	124.586	110.732	142.359	25.7032	137.866	110.913	119.163	126.71	121.601
ENSG00000020577	0.0094411	3.8795	0.0293636	0.97679	0.99158	-6.49378	notsignificant	SAMD4A	23034	371	36.0699	28.0835	44.0562	66.8744	121.917	121.686	119.429	85.0819	67.1063	17.2882	141.481	91.7979	141.39	97.7028	116.277	164.406	155.279	90.2472	105.079	52.5149	53.2746	59.0769	151.136	173.221	30.9568	64.1429	54.256	86.4731	50.704	36.2018
ENSG00000020633	-2.62434	2.96048	-3.24261	0.00313643	0.060484	-1.94036	downregulated	RUNX3	864	372	207.158	208.52	211.244	213.968	418.624	418.802	418.767	80.7753	0	33.1621	413.597	419.053	407.295	441.298	428.318	177.713	169.54	168.178	172.265	4.16852	4.7455	1.96736	143.826	0	1022.95	0	0	1.39098	0	0
ENSG00000020922	-0.100461	4.60998	-0.591503	0.559088	0.804641	-6.50808	notsignificant	MRE11	4361	373	142.775	89.495	99.9194	65.1715	163.243	165.76	165.463	125.743	69.6268	127.766	157.16	175.092	163.245	163.763	159.232	180.709	187.659	110.055	172.601	93.2241	95.5673	103.521	99.1587	128.481	251.836	92.6839	110.13	92.6839	113.334	86.5017
ENSG00000021300	-0.692693	2.07672	-1.62463	0.115822	0.489155	-4.88214	notsignificant	PLEKHB1	58473	374	26.6729	25.3297	28.016	32.0453	45.3853	50.3301	52.0218	2.06676	35.6253	0	53.9432	47.4319	49.5636	45.804	44.8351	39.3445	38.0014	21.884	21.884	8.88242	13.9437	11.5579	36.2788	12.5904	93.5258	18.883	9.30976	11.0926	9.58106	9.61982
ENSG00000021355	0.142516	7.05454	1.025	0.314428	0.665418	-6.35297	notsignificant	SERPINB1	1992	375	1236.98	1213.03	602.962	493.301	495.489	546.387	533.657	665.411	708.566	796.146	511.022	531.931	606.961	738.373	556.444	737.019	549.209	396.062	525.89	930.285	875.923	854.049	716.893	481.445	904.744	735.287	796.09	895.875	963.984	750.908
ENSG00000021461	0.118919	1.09962	0.590643	0.559656	0.8052	-5.67631	notsignificant	CYP3A43	64816	376	10.4618	16.8805	15.7135	2.87611	11.3951	9.83906	9.46501	12.646	11.3185	11.3185	10.7921	8.1986	13.3315	7.55023	8.84696	19.2076	12.7889	12.7889	5.78667	10.1283	9.10304	15.5714	9.32171	10.6491	7.99427	6.86802	17.1338	16.1072	10.2179	10.0018
ENSG00000021574	0.0115064	4.92157	0.123874	0.902329	0.964186	-6.73905	notsignificant	SPAST	6683	378	214.995	229.931	123.889	111.941	144.098	151.569	151.477	136.087	158.148	162.108	145.662	142.759	140.012	169.142	183.759	182.444	136.145	130.171	138.385	160.789	158.78	178.758	114.404	168.707	225.273	178.584	145.36	217.458	158.991	101.302
ENSG00000021645	-0.134756	1.39154	-0.326463	0.746583	0.897423	-5.79993	notsignificant	NRXN3	9369	379	2.86361	1.4321	4.29512	9.30541	22.9937	23.1435	23.936	8.85422	28.731	16.4542	25.6935	19.0937	23.1324	17.1565	26.2845	37.5458	30.3883	16.7889	33.2513	7.48024	8.83537	10.6707	13.761	14.3456	9.66873	12.33	8.68536	19.3238	6.81378	3.13628
ENSG00000021762	0.0931622	3.67642	0.489797	0.628221	0.837597	-6.33356	notsignificant	OSBPL5	114879	380	78.1103	67.8006	56.2021	58.7796	48.186	52.8031	96.6728	59.2972	97.221	61.7598	87.7406	73.7627	24.2706	59.733	68.4821	89.6587	70.3279	58.7294	54.8633	64.3077	70.3157	79.6711	81.0561	22.4465	103.712	53.2615	77.438	84.5305	64.4438	92.969
ENSG00000021776	0.0901979	5.66319	0.873339	0.390155	0.707627	-6.45697	notsignificant	AQR	9716	381	367.336	308.973	209.574	206.838	216.243	222.216	222.589	251.195	301.284	349.79	172.387	284.893	258.931	229.613	269.432	308.557	293.966	192.743	245.634	304.473	301.966	310.841	152.7	233.896	330.382	291.782	288.719	276.613	338.651	239.175
ENSG00000021826	0.51866	1.03294	0.761272	0.453071	0.751082	-5.42977	notsignificant	CPS1	1373	382	32.7067	31.4639	2.88037	0	7.71075	8.88878	8.09024	12.2483	30.0937	27.5444	7.14679	3.73932	6.87636	9.85114	7.03862	0	0	39.9876	33.1524	24.7803	24.3457	24.2184	5.79103	11.527	3.87903	31.3972	23.1219	23.8792	22.6352	26.4212
ENSG00000022267	0.302222	3.51449	1.27923	0.211665	0.592688	-5.60168	notsignificant	FHL1	2273	383	91.5798	75.4846	30.2168	26.193	39.0917	54.5304	44.5513	127.62	71.8447	50.6706	74.6517	51.923	22.9368	80.7654	34.9125	95.6579	73.527	60.4496	51.3961	92.6809	78.3725	75.9926	75.6977	33.866	27.1523	71.5375	47.3704	49.9237	115.808	94.6258
ENSG00000022277	-0.0573041	6.46829	-0.796714	0.432545	0.738069	-6.55832	notsignificant	RTF2	51507	384	493.267	442.126	530.771	461.901	379.474	497.463	458.998	417.741	450.347	410.035	450.568	518.377	530.49	494.152	475.857	589.089	399.525	336.11	424.073	405.916	526.906	455.639	499.943	469.116	575.231	411.673	362.463	439.85	407.872	466.406
ENSG00000022556	-0.959144	0.186665	-3.75867	0.000831767	0.0316846	-0.590939	notsignificant	NLRP2	55655	385	98	68	68	88	6.63507	3.93481	2.23653	0	0	0	3.69	9.63	9.38	12.37	1.24	67	62	7	14	4.95014	2.68428	5.04289	0	0	0	1.02	8.25	4.51	6.12	10.44
ENSG00000022567	-2.23167	3.11473	-4.23576	0.000235291	0.0251653	0.459101	downregulated	SLC45A4	57210	386	116.148	112.039	116.148	107.93	208.57	214.238	211.409	77.99	57.9056	0	213.215	238.532	209.389	207.397	211.224	102.199	89.8712	91.2409	96.7198	13.0474	16.3339	20.4356	13.262	0	533.497	7.03607	2.79041	19.8779	2.4235	7.87472
ENSG00000022840	0.172807	7.67983	1.5471	0.133444	0.514583	-5.70245	notsignificant	RNF10	9921	387	1092.99	1016.32	814.678	860.888	823.748	986.506	942.23	1239.21	1279.89	1467.04	1046.7	841.12	793.415	907.071	1065.93	1233.3	1299.47	1001.2	1151.38	1218.85	1174.84	1259.57	1042.35	1104.91	556.177	1231.07	1345.47	1315.64	1120.42	1044.52
ENSG00000022976	0.0793029	3.27429	0.643748	0.525152	0.787645	-6.12806	notsignificant	ZNF839	55778	388	66.4864	79.0397	39.9849	41.3797	44.3558	44.1984	37.6664	46.3482	72.0437	50.5312	62.3687	46.1696	32.1285	37.0043	41.7468	45.7147	45.7147	35.951	45.0172	56.5886	58.2459	59.6862	41.9731	46.1561	53.3269	54.4517	58.2883	58.7146	54.6648	57.3825
ENSG00000023041	0.0165006	5.73082	0.181926	0.856996	0.945174	-6.83002	notsignificant	ZDHHC6	64429	389	306.754	244.499	364.764	316.658	239.145	265.485	269.127	255.627	259.107	244.606	244.862	289.19	307.135	257.852	248.746	368.195	228.829	177.186	214.68	276.676	290.045	302.017	310.141	237.638	378.584	283.875	290.705	260.037	295.258	267.001
ENSG00000023171	0.0233312	9.0065	0.0245656	0.980582	0.992697	-6.84748	notsignificant	GRAMD1B	57476	390	4239.89	3778.81	3738.83	3994.69	1082.3	1890.75	1254.69	4456.61	6247.22	12580.2	1459.16	1175.94	1393.23	1539.49	1828.1	4545.54	3957.86	3683.35	4362.98	7583.77	6757.52	7190.84	817.573	4750.15	0	7614.89	7607.6	6847.91	6661.49	6227.87
ENSG00000023191	0.0474403	4.99974	0.415494	0.681054	0.864467	-6.67889	notsignificant	RNH1	6050	391	222.361	220.95	125.772	139.168	104.174	177.204	174.853	149.101	139.051	171.086	192.851	157.154	135.515	147.317	217.848	178.382	136.081	161.461	191.072	207.322	193.24	137.06	144.889	188.859	190.743	168.044	92.6227	215.111	162.471	194.755
ENSG00000023228	0.0388433	5.83995	0.237219	0.814272	0.927623	-6.82851	notsignificant	NDUFS1	4719	392	562.193	557.167	248.116	288.318	215.638	238.318	222.38	284.675	441.966	358.466	153.374	220.697	315.335	232.239	315.309	353.211	234.49	164.137	216.274	381.994	375.322	387.77	263.636	237.097	203.438	383.576	305.541	414.399	355.163	367.294
ENSG00000023287	-0.0490379	6.5214	-0.542525	0.591893	0.819118	-6.73094	notsignificant	RB1CC1	9821	393	498.616	462.489	403.434	349.243	509.702	529.135	524.623	544.108	454.995	532.895	391.759	424.013	463.717	559.817	661.768	768.766	542.97	381.787	506.148	411.051	419.253	463.133	407.864	591.401	365.963	466.959	472.536	571.756	481.935	289.5
ENSG00000023318	0.0402448	6.6056	0.261015	0.796055	0.920128	-6.84671	notsignificant	ERP44	23071	394	731.843	695.469	782.321	532.898	393.573	415.341	409.713	554.557	570.107	468.746	410.824	424.811	384.715	462.238	402.239	581.129	275.288	235.945	397.031	622.313	618.621	626.678	457.189	352.373	738.811	607.119	615.093	576.862	677.503	604.547
ENSG00000023330	-0.0956194	6.56364	-0.624855	0.537294	0.793557	-6.68256	notsignificant	ALAS1	211	395	617.469	587.186	618.681	484.223	391.724	438.434	415.445	562.698	787.275	724.435	411.938	413.159	418.634	426.816	453.195	547.742	296.996	346.661	510.191	595.702	574.331	569.368	436.881	404.43	194.79	578.428	574.663	586.02	575.172	562.654
ENSG00000023445	-0.210415	7.39995	-1.69305	0.101918	0.467678	-5.48252	notsignificant	BIRC3	330	396	1006.51	978.324	852.758	887.353	1023.84	1028.1	1025.96	1200.87	441.88	732.516	1006.88	1030.13	1028.9	1056.3	1061.33	808.968	812.812	798.717	769.248	736.732	737.334	741.757	1030.72	1252.13	928.111	703.929	818.65	759.463	689.071	686.109
ENSG00000023516	0.125334	6.11591	0.835149	0.41094	0.724997	-6.51783	notsignificant	AKAP11	11215	397	456.693	356.291	306.629	336.858	281.349	295.983	287.514	409.628	406.559	560.016	239.677	351.776	316.499	272.047	381.299	549.278	303.13	269.663	385.18	439.759	440.479	471.653	151.469	471.17	253.773	470.653	519.678	505.839	431.531	234.828
ENSG00000023572	-0.123483	5.37364	-0.999013	0.32663	0.670874	-6.31294	notsignificant	GLRX2	51022	398	198.068	165.043	220.554	155.908	254.705	249.519	268.695	210.233	151.812	235.018	253.019	253.086	268.389	259.04	262.733	392.126	220.675	165.867	284.617	169.605	175.918	179.488	268.009	292.204	157.657	167.662	169.691	177.942	175.347	177.676
ENSG00000023608	-0.201654	4.87006	-1.087	0.286613	0.649133	-6.1491	notsignificant	SNAPC1	6617	399	212.313	184.768	109.273	94.9905	201.449	205.654	202.642	150.621	128.896	55.9601	189.161	191.333	232.045	203.034	197.718	240.138	175.865	83.0276	183.007	113.39	113.205	120.516	258.85	260.402	111.944	124.061	132.327	103.543	120.074	102.506
ENSG00000023697	0.015661	5.802	0.0698774	0.944805	0.979207	-6.84459	notsignificant	DERA	51071	400	600.867	588.963	372.181	245.621	211.387	208.635	219.052	271.355	423.29	396.981	219.893	210.451	225.878	239.077	202.007	397.178	92.0558	145.311	148.444	399.091	409.442	407.793	259.624	281.329	195.167	375.89	373.315	371.157	434	441.469
ENSG00000023734	0.09337	7.84951	0.520312	0.607073	0.827315	-6.73994	notsignificant	STRAP	11171	401	1702	1515.62	1791.31	1272.93	864.784	955.521	1026.14	1157.18	1133.3	1505.44	980.211	828.275	1081.57	959.617	996.534	1566.64	801.701	510.48	1011.38	1506.07	1493.74	1596.7	1367.17	1863.35	445.903	1548.95	1531.59	1538.18	1543.26	1412.63
ENSG00000023839	-0.397533	1.63613	-1.39056	0.17568	0.561051	-5.05155	notsignificant	ABCC2	1244	402	33.6327	7.5891	13.0149	14.1	25.5916	25.5957	25.8521	12.0217	3.85804	11.5115	23.7435	24.3642	28.4333	25.985	25.1574	25.5329	9.2556	21.1923	15.7665	10.029	10.4124	10.0485	24.6138	10.8376	44.0024	10.7059	10.5335	12.0163	9.98171	7.53335
ENSG00000023892	-2.75332	1.99163	-3.72402	0.000910654	0.0322489	-0.724736	downregulated	DEF6	50619	403	166.728	158.625	165.378	155.924	342.519	340.845	342.199	0.77948	0	0	330.159	360.012	323.52	332.992	347.03	124.095	125.445	122.744	120.044	0	0	0	145.757	0	836.278	0	0	0	0	0
ENSG00000023902	-0.948682	5.52633	-1.59256	0.122862	0.498418	-5.61743	notsignificant	PLEKHO1	51177	404	336.071	337.41	495.468	491.45	760.905	779.894	791.786	366.039	0	0	793.54	716.475	765.546	735.685	821.149	551.927	415.301	365.74	415.301	185.694	101.306	119.099	761.342	167.343	1534.83	125.163	91.3768	194.956	139.128	118.631
ENSG00000023909	-0.126704	5.61567	-1.01016	0.321357	0.669161	-6.32487	notsignificant	GCLM	2730	405	242.144	244.115	195.837	233.277	293.858	317.109	305.891	126.115	259.829	309.449	275.081	271.14	321.098	304.179	368.245	387.438	339.161	166.742	272.164	206.717	207.432	218.444	329.643	349.491	214.733	197.769	210.334	248.443	234.004	158.943
ENSG00000024048	-0.16867	6.02621	-1.18897	0.244771	0.618555	-6.15909	notsignificant	UBR2	23304	406	413.456	350.904	224.683	239.204	408.826	421.048	414.351	404.324	248.173	341.359	296.519	544.764	393.487	366.036	421.975	472.129	486.65	226.389	363.78	278.76	277.531	289.253	204.687	297.37	627.302	285.444	335.36	359.602	311.315	177.664
ENSG00000024422	-0.13599	6.85197	-0.197064	0.845249	0.940262	-6.85958	notsignificant	EHD2	30846	407	720.479	697.188	593.067	619.097	452.322	706.846	655.838	398.876	906.408	1331.31	812.001	463.958	463.958	509.84	627.174	750.285	862.626	780.425	839.336	915.752	912.365	950.464	898.598	1510.77	0	1182.61	969.747	986.36	872.726	722.034
ENSG00000024526	-0.0958072	1.46562	-0.216489	0.830229	0.934855	-5.84268	notsignificant	DEPDC1	55635	408	26.4745	12.1872	5.51975	0	24.5164	24.4298	24.6318	7.70063	37.884	3.53742	20.3913	16.7385	25.0111	24.4739	28.7714	23.803	12.3731	35.2329	26.6605	9.31855	9.66316	11.8074	6.97588	24.6696	19.9859	9.72516	5.91116	13.5929	11.8202	16.9234
ENSG00000024862	0.160928	4.82254	0.924729	0.363272	0.693315	-6.29334	notsignificant	CCDC28A	25901	409	226.37	233.894	164.807	94.3518	106.384	129.617	125.008	159.291	165.814	128.456	117.897	132.226	124.318	112.844	121.821	265.78	111.873	58.5187	102.981	184.266	184.813	186.135	163.745	64.7188	228.379	195.889	180.074	185.247	171.275	184.593
ENSG00000025039	-1.12694	4.244	-3.22895	0.00324614	0.0617249	-2.16392	downregulated	RRAGD	58528	410	115.09	126.085	126.085	130.208	195.051	200.716	197.624	87.7369	144.483	45.6662	191.979	222.923	193.271	201.022	207.246	129.605	174.96	103.491	111.737	67.9537	72.4593	72.7973	54.2345	0	455.863	62.8174	64.6376	72.5055	55.9476	59.7054
ENSG00000025156	-0.0760005	4.45112	-0.792639	0.434876	0.739364	-6.33498	notsignificant	HSF2	3298	411	102.141	112.425	90.2738	77.6158	123.138	124.861	126.687	94.3061	109.21	162.753	97.2661	127.836	128.557	132.355	151.101	172.375	113.832	100.383	148.641	99.7633	97.0237	106.658	114.435	119.403	94.0109	103.261	95.6183	101.386	105.472	91.2442
ENSG00000025293	-0.0537313	5.70938	-0.681115	0.50158	0.77534	-6.61027	notsignificant	PHF20	51230	412	269.594	248.604	234.611	229.169	318.533	290.727	298.646	196.502	282.896	299.726	292.375	303.375	289.148	281.936	315.889	384.508	340.197	220.477	255.46	230.596	234.538	238.506	262.907	285.347	350.983	260.644	277.966	269.569	228.041	185.625
ENSG00000025423	-0.0409765	1.08279	-0.244574	0.808629	0.92503	-5.82087	notsignificant	HSD17B6	8630	413	17.437	11.2674	12.5013	9.41651	6.94837	13.2625	7.8873	12.4183	9.91068	8.65687	5.73237	15.4783	7.6976	14.6361	12.1495	10.8824	10.2654	5.32967	15.8181	11.805	11.749	11.5425	12.6702	7.65491	10.7894	8.03692	8.67863	11.7668	9.56098	11.7668
ENSG00000025434	-1.41632	4.55085	-3.33658	0.00247297	0.0529803	-1.99604	downregulated	NR1H3	10062	414	264.285	246.478	186.207	194.426	386.102	323.674	344.604	177.297	191.488	0	351.996	372.62	357.269	339.282	359.789	191.239	204.937	158.365	187.13	93.513	81.8913	75.3804	45.7876	0	863.954	62.43	70.6912	76.14	68.2304	86.2761
ENSG00000025708	-2.25075	3.97636	-2.00637	0.0548953	0.357975	-4.72246	notsignificant	TYMP	1890	415	880.272	872.148	877.564	895.168	1874.91	1805.99	2056.56	796.213	0	0	1799.69	1939.67	1840.33	1830.39	1965.13	737.583	719.98	679.356	691.543	0	0	0	558.442	38.2884	4510.04	0	0	0	0	0
ENSG00000025770	-0.163887	4.74505	-1.40742	0.170675	0.554973	-5.7403	notsignificant	NCAPH2	29781	416	141.94	140.663	131.727	126.62	165.542	167.828	173.987	108.414	138.676	104.941	177.419	162.085	147.248	145.527	183.117	180.517	119.236	121.79	147.323	101.838	116.416	115.418	165.177	111.599	243.56	109.618	96.3868	148.24	103.423	131.874
ENSG00000025772	0.0096042	6.9456	0.0239956	0.981032	0.992697	-6.8811	notsignificant	TOMM34	10953	417	700.99	611.013	909.294	858.758	460.357	493.486	559.381	849.265	657.814	1132.22	535.37	479.6	451.546	602.178	560.869	1061.37	626.272	411.806	601.621	1116.83	919.713	825.066	650.896	1100.93	15.8744	1029.37	941.69	865.531	960.2	854.252
ENSG00000025796	0.0281156	6.83242	0.197242	0.845111	0.940262	-6.86257	notsignificant	SEC63	11231	418	687.83	642.555	708.311	615.606	476.01	492.732	491.553	884.88	685.259	724.875	501.954	496.99	506.025	486.783	491.105	819.134	567.967	337.281	459.092	712.374	707.606	712.422	446.073	718.236	264.459	710.132	763.704	707.817	700.455	645.489
ENSG00000025800	-0.0646954	6.51026	-0.814666	0.422369	0.731757	-6.54432	notsignificant	KPNA6	23633	419	502.679	458.847	363.066	349.267	498.038	516.643	526.598	475.997	508.225	536.083	482.145	464.988	477.813	499.004	608.016	643.078	577.33	386.58	509.147	424.37	417.322	448.512	376.698	625.782	400.186	469.108	430.081	557.566	459.553	290.451
ENSG00000026025	0.145738	9.82718	0.744074	0.463238	0.756258	-6.55984	notsignificant	VIM	7431	420	4845.63	3927.87	3164.3	2221.37	5639.08	5654.99	6198.96	2214.33	8315.87	4916.76	6095.84	3460.98	3709.25	5214.85	5569.2	7622.38	5861.33	4810.37	7708.39	4632.35	4543.6	3211.05	4268.44	3840.43	6216.99	5372.64	1784.53	4350.68	8648.34	5686.84
ENSG00000026103	0.152572	4.57644	0.831643	0.412882	0.726029	-6.3302	notsignificant	FAS	355	421	110.774	49.6076	239.001	160.886	96.1274	117.921	108.964	166.469	122.123	82.893	86.7972	151.009	106.12	166.031	100.288	124.487	108.274	129.645	123.75	151.075	146.836	138.498	85.1901	108.5	192.645	105.697	168.731	127.493	149.938	104.342
ENSG00000026297	-1.15849	4.6143	-2.99428	0.00581506	0.0875976	-2.77117	downregulated	RNASET2	8635	422	244.216	215.857	145.634	146.984	192.787	265.427	251.241	133.178	173.864	54.2572	191.233	361.827	215.683	239.746	313.481	196.022	147.407	120.398	143.355	114.672	140.034	108.208	97.3006	0	582.099	40.4734	39.3696	184.134	44.5023	145.28
ENSG00000026508	-2.1611	6.23925	-2.1509	0.0405638	0.303225	-4.67487	downregulated	CD44	960	423	1284.36	1286.98	1427.39	1440.51	2378.01	2383.9	2389.25	513.743	0	0	2163.73	2337.92	2361.43	2442.98	2478.02	955.131	871.151	905.267	945.945	128.712	97.6373	110.951	1371.89	733.466	5348.66	93.575	52.4139	296.057	4.25107	30.4188
ENSG00000026559	-1.74947	0.948217	-2.90447	0.00723867	0.0991557	-2.42503	downregulated	KCNG1	3755	424	19.8471	16.2547	34.2164	43.796	20.5978	47.2507	55.7417	1.14217	0	0	43.7781	36.245	38.9354	38.0899	44.2009	12.2013	6.21404	15.7936	11.0038	3.61236	1.31481	3.33988	32.4239	90.5948	12.8664	1.11205	0	2.26507	10.144	0.919878
ENSG00000026652	-0.416409	4.4897	-0.982592	0.334504	0.674733	-6.17695	notsignificant	AGPAT4	56895	425	50.8675	41.8837	64.9851	64.9851	254.309	256.032	255.76	111.541	99.093	49.3029	318.751	170.023	256.125	194.867	278.301	290.883	283.183	166.392	248.53	63.7905	58.3966	59.9234	105.136	35.9273	502.959	46.8901	32.084	87.0065	145.631	39.8538
ENSG00000026751	-2.7363	3.96481	-2.42673	0.0221633	0.209063	-3.90875	downregulated	SLAMF7	57823	426	1064.05	1062.7	1062.7	1066.77	2259.62	2259.74	2259.62	1351.52	0	0	2260.51	2263.47	2260.06	2261.38	2267.24	836.695	833.978	839.412	812.242	0	0	0	983.452	0	5351.51	0	0	0	0	0
ENSG00000026950	-0.415288	6.06897	-1.43583	0.162498	0.549904	-5.85106	notsignificant	BTN3A1	11119	427	407.426	381.117	361.73	352.037	449.922	455.561	448.491	651.103	142.344	297.608	425.169	575.237	401.096	459.753	479.826	403.433	382.662	361.891	372.969	339.144	339.094	347.235	162.947	26.2365	1080.37	282.456	326.263	365.323	312.904	314.667
ENSG00000027001	0.0996603	3.77336	0.533123	0.598295	0.822847	-6.33557	notsignificant	MIPEP	4285	428	99.8435	101.108	80.8707	78.341	49.3878	56.6522	53.2805	37.022	104.754	94.3717	48.2009	67.6816	70.1971	66.3946	52.8224	56.9259	67.0448	40.4829	58.1908	95.6477	89.8836	96.9453	69.1054	117.062	27.0818	89.9262	81.1511	86.4161	95.9517	77.9335
ENSG00000027075	0.0473299	7.34928	0.362084	0.720099	0.884163	-6.81276	notsignificant	PRKCH	5583	429	1180.8	985.938	996.93	793.072	685.133	821.133	860.352	938.341	464.915	1044.23	745.181	592.134	694.508	953.659	972.911	1068.87	785.069	493.273	643.168	842.686	1064.82	866.665	1186.66	982.592	608.889	1176.91	1020.94	669.743	910.94	845.881
ENSG00000027697	-1.62217	6.52394	-2.97482	0.00609885	0.0895696	-2.94815	downregulated	IFNGR1	3459	431	719.743	774.266	1108.05	848.736	1202.77	1250.13	1239.26	602.366	286.726	99.8991	1148.27	1308.16	1310.14	1289.64	1271.42	782.548	462.059	485.996	673.502	309.675	296.002	312.08	688.41	0	2716.96	250.101	218.286	299.271	231.834	279.938
ENSG00000027847	0.0688397	4.97583	0.813501	0.423024	0.731757	-6.42024	notsignificant	B4GALT7	11285	432	211.041	177.762	136.416	152.551	147.122	142.803	132.5	132.472	208.206	202.106	158.251	152.075	131.947	137.288	172.021	163.727	138.516	148.6	149.609	184.76	183.431	176.801	169.328	167.295	148.488	172.634	146.038	186.222	161.661	204.788
ENSG00000027869	-1.296	3.34596	-2.75719	0.0103096	0.126073	-3.08169	downregulated	SH2D2A	9047	433	69.3086	66.677	110.099	120.625	131.665	164.892	130.498	48.0744	0	57.4414	139.432	139.479	138.211	145.07	141.077	77.6974	57.9602	56.6444	56.6444	21.2367	26.8584	20.3083	86.3653	8.96459	299.341	21.0294	25.1633	26.0559	19.808	19.0564
ENSG00000028116	0.181397	4.35387	1.45481	0.157214	0.544977	-5.59374	notsignificant	VRK2	7444	434	125.129	134.695	113.649	77.9348	79.5407	84.895	85.6078	116.084	124.222	139.247	60.8704	98.0689	84.5906	87.9158	109.552	184.159	98.6989	59.7957	94.2346	130.322	127.765	134.661	64.2984	101.859	101.859	147.638	127.243	127.819	124.583	106.316
ENSG00000028137	-2.97617	4.72143	-2.96373	0.00626642	0.0913162	-2.82034	downregulated	TNFRSF1B	7133	435	1150.99	1145.55	1159.14	1156.42	2286.08	2285.8	2290.34	775.926	25.9597	0	2193.48	2468.97	2199.3	2256.34	2422.82	942.919	917.089	917.089	918.448	2.29174	28.6219	0	1062.39	0	5457.08	0	0	129.575	0	0
ENSG00000028203	0.252459	6.2015	1.97766	0.0582234	0.368505	-5.00114	notsignificant	VEZT	55591	436	361.47	314.759	348.391	291.403	305.003	329.648	335.829	431.291	526.552	497.764	300.427	299.587	290.913	298.934	376.069	551.368	519.604	326.221	457.946	425.538	445.829	475.271	271.454	422.72	187.708	462.408	462.175	447.578	524.339	409.757
ENSG00000028277	-1.90185	2.79982	-3.30404	0.00268572	0.054996	-1.87259	downregulated	POU2F2	5452	437	114.642	112.024	117.26	114.642	227.003	221.932	222.282	0	0	0	218.506	219.721	214.767	215.284	217.411	98.2505	90.3959	87.7777	83.8504	4.58581	5.51893	3.47964	219.118	51.203	500.638	7.34656	5.37076	6.46505	3.42536	5.73552
ENSG00000028310	-0.102044	5.33042	-0.875752	0.388865	0.707138	-6.42123	notsignificant	BRD9	65980	438	227.202	221.105	183.304	201.595	292.482	219.882	231.31	148.217	132.029	191.722	264.503	237.651	234.375	247.392	249.381	258.368	214.469	171.791	187.643	173.682	166.487	173.129	221.265	272.864	352.286	190.234	179.528	186.197	163.616	156.42
ENSG00000028528	-0.0107416	7.20963	-0.12557	0.900999	0.964183	-6.87262	notsignificant	SNX1	6642	439	898.546	796.78	570.3	564.314	767.82	824.955	799.323	685.695	955.36	780.359	870.667	747.156	774.886	735.66	827.686	878.643	684.09	727.989	989.388	749.55	724.315	728.659	646.842	630.979	1076.16	837.228	845.547	788.991	754.099	496.276
ENSG00000028839	0.0887285	4.97268	0.29965	0.766732	0.906135	-6.67602	notsignificant	TBPL1	9519	440	429.08	371.026	230.474	154.698	105.178	107.067	131.733	206.366	171.255	173.905	107.988	103.633	118.934	162.056	114.034	198.357	57.1938	18.6947	92.6374	250.581	241.776	263.428	183.793	174.518	151.994	216.314	207.374	270.324	247.43	280.782
ENSG00000029363	0.0365153	7.64157	0.427233	0.672587	0.860475	-6.78547	notsignificant	BCLAF1	9774	441	1156.71	1085.44	1141.89	1033.93	945.61	962.419	932.998	1077.05	910.033	1168.73	751.798	1198.27	962.564	1159.22	882.028	1294.93	1227.9	672.578	833.458	1103.19	1090.7	1129.17	815.036	1212.72	1125.13	1191.46	1187.99	991.985	1165.74	817.111
ENSG00000029364	0.00527693	6.56631	0.0446864	0.964685	0.987192	-6.88057	notsignificant	SLC39A9	55334	442	606.421	618.677	496.997	447.099	408.133	418.488	408.982	729.601	619.207	516.425	348.01	429.686	391.586	446.534	587.638	692.069	471.469	292.889	405.815	570.804	572.543	578.7	377.447	514.489	290.437	507.964	503.195	648.36	540.115	570.275
ENSG00000029534	0.18717	1.86515	0.482533	0.633304	0.840086	-5.91928	notsignificant	ANK1	286	443	22.8312	19.0353	13.9741	15.2394	16.3241	15.592	14.0253	27.0775	34.5108	21.6264	44.3903	39.1436	5.49153	11.23	8.27879	32.5385	24.9467	18.6202	24.9467	28.3739	30.0693	28.5659	0	11.5856	41.8142	20.1766	25.9971	25.0953	16.5286	25.4642
ENSG00000029639	0.0528408	3.92401	0.235294	0.81575	0.928154	-6.46136	notsignificant	TFB1M	51106	444	126.889	156.166	99.7548	101.897	60.5341	60.7465	60.1789	48.3696	115.278	106.988	68.5459	60.2115	66.1526	55.8754	59.3105	98.5309	55.6867	16.4127	32.8364	107.053	105.028	109.502	66.3036	104.791	62.7509	104.061	102.653	106.651	106.257	108.622
ENSG00000029725	0.160259	6.15618	1.49256	0.147109	0.531454	-5.77447	notsignificant	RABEP1	9135	445	401.139	371.85	358.622	299.099	300.08	322.337	312.632	388.003	432.516	525.207	265.327	294.259	405.921	301.559	321.101	542.01	370.054	262.346	411.626	418.925	428.152	448.434	206.5	426.968	302.856	453.512	454.462	414.656	477.35	347.477
ENSG00000029993	-0.257617	3.55396	-1.71096	0.0985192	0.464746	-5.01221	notsignificant	HMGB3	3149	446	75.484	71.7312	78.2986	51.0911	75.9151	68.0974	78.5424	36.17	74.8171	35.6478	67.1998	74.9708	81.5546	76.7516	72.0027	89.9767	38.3763	27.118	73.0893	44.5057	55.6087	53.0838	49.8603	107.309	75.4509	42.786	40.8433	48.0747	58.1122	64.0484
ENSG00000030066	-0.0306595	4.2024	-0.206168	0.838202	0.937845	-6.57579	notsignificant	NUP160	23279	447	160.852	120.079	65.5155	43.9298	82.8832	97.4244	91.7381	103.819	97.9223	103.164	60.7961	104.915	123.852	92.7876	153.426	144.858	117.876	74.1048	101.087	100.271	96.3646	113.866	75.8128	79.0889	113.815	78.4605	105.375	99.0898	117.704	38.3703
ENSG00000030110	-0.176681	5.18846	-1.77988	0.0863186	0.441453	-5.25453	notsignificant	BAK1	578	448	262.433	218.403	169.131	133.487	195.367	224.5	215.497	160.707	166.3	170.876	223.644	222.337	243.502	206.877	219.855	200.709	164.018	160.872	191.274	191.435	148.636	167.014	137.517	272.257	281.918	163.348	137.392	153.724	177.458	157.948
ENSG00000030419	0.105982	2.99657	0.419792	0.677948	0.863361	-6.17919	notsignificant	IKZF2	22807	449	83.4484	59.4124	23.3585	30.2259	30.8245	31.4705	31.0697	67.4106	63.5576	61.3558	22.5344	38.3843	29.1811	38.8511	30.2704	37.8403	23.247	50.7167	46.4246	57.2945	57.7072	58.1327	10.9651	16.4694	48.3944	50.9549	60.9361	60.1359	50.2435	64.7374
ENSG00000030582	-3.07752	4.94041	-2.81027	0.00908333	0.115694	-3.13436	downregulated	GRN	2896	450	3132.32	2906.77	2574.58	2632	5859.9	6091.31	6102.26	60.3414	1517.76	0	6212.75	6162.02	5964.3	5990.51	6134.76	2351.7	2444.66	2109.74	2272.42	0	0	0	212.586	0	15753.5	0	0	0	0	0
ENSG00000031003	-0.076177	5.71783	-0.556712	0.582295	0.814607	-6.68731	notsignificant	FAM13B	51306	451	253.418	214.449	164.451	162.245	325.209	339.761	333.226	222.072	305.469	371.612	311.609	290.11	328.668	324.56	351.277	474.59	356.211	274.596	362.829	215.184	219.477	232.836	196.977	278.074	313.734	178.493	285.028	245.322	319.33	161.583
ENSG00000031081	0.0218131	5.19379	0.147929	0.883494	0.957675	-6.78212	notsignificant	ARHGAP31	57514	452	251.984	206.446	214.036	190.002	189.319	214.001	215.093	111.803	200.537	239.699	196.776	145.58	120.677	181.226	189.189	194.134	153.655	159.98	171.365	180.492	168.945	200.777	95.1555	266.675	274.111	279.741	213.821	319.406	212.957	101.325
ENSG00000031691	-0.0185839	2.11783	-0.128665	0.898574	0.962762	-6.0447	notsignificant	CENPQ	55166	453	23.6919	22.8658	21.2136	18.7353	20.3684	25.1674	23.077	24.2523	33.464	11.7894	20.317	27.2645	18.1263	30.707	19.6285	42.7426	14.6556	15.4817	22.0904	21.3727	21.1344	23.6047	15.716	20.0509	30.8882	17.4078	20.2244	21.2884	23.6043	26.1079
ENSG00000031823	-0.0586932	5.77757	-0.553921	0.584177	0.815338	-6.69447	notsignificant	RANBP3	8498	454	342.931	269.419	252.548	238.086	308.925	333.63	337.599	159.298	288.578	237.268	336.914	339.296	304.148	316.396	333.748	309.085	250.035	274.137	318.726	235.782	241.774	249.531	346.294	327.179	442.877	243.684	244.417	245.516	238.109	249.965
ENSG00000032219	-0.100849	5.04097	-0.576618	0.568958	0.808874	-6.60459	notsignificant	ARID4A	5926	455	170.649	144.791	137.403	174.343	235.353	185.907	189.338	255.11	149.553	119.678	174.539	239.105	146.713	204.864	168.72	255.737	143.684	170.774	223.722	158.489	145	144.968	145.167	108.322	287.072	125.163	275.93	226.321	150.826	58.9557
ENSG00000032389	0.0543518	5.04136	0.389168	0.700195	0.874457	-6.68833	notsignificant	EIPR1	7260	456	235.419	204.874	227.274	184.511	121.785	140.625	139.471	94.6551	193.645	232.625	126.261	168.387	157.22	165.314	182.803	208.192	118.596	96.1963	118.596	248.085	197.784	196.996	178.361	247.602	121.942	176.838	159.114	221.918	162.895	226.231
ENSG00000032444	-0.493714	6.58323	-1.05374	0.30131	0.658434	-6.32216	notsignificant	PNPLA6	10908	457	642.358	655.722	653.049	663.74	984.701	1038.96	1034.81	339.279	392.639	10.2219	1059.31	1013.83	950.72	977.545	1018.18	599.482	540.682	574.091	595.473	259.3	301.411	289.118	861.999	286.891	1963.3	317.412	253.205	356.269	228.65	281.128
ENSG00000032742	0.0783138	3.76246	0.668878	0.509234	0.778058	-6.2438	notsignificant	IFT88	8100	458	115.153	91.6332	42.2414	55.5694	64.4799	67.2843	70.6805	35.5549	88.0624	83.088	58.2821	79.1733	66.7958	71.904	61.7531	86.9035	78.2796	39.8638	66.5196	73.3118	77.5822	73.1332	54.8466	100.169	69.2171	82.1905	90.8351	65.0977	67.1933	68.9616
ENSG00000033011	-0.164378	4.32749	-1.12881	0.268878	0.636361	-5.98877	notsignificant	ALG1	56052	459	139.454	167.562	84.2795	90.5257	87.7712	107.245	121.787	35.6291	103.893	134.459	136.811	124.72	130.979	106.263	138.469	102.802	89.2689	78.8585	94.4741	119.851	104.384	99.1389	99.3402	166.076	114.623	83.0702	77.3993	113.565	71.5143	84.3007
ENSG00000033030	-0.129497	4.97828	-1.1961	0.242022	0.616925	-6.04709	notsignificant	ZCCHC8	55596	460	211.756	156.251	148.633	148.633	186.063	196.52	196.614	143.517	111.864	129.222	193.085	199.534	183.002	187.008	192.406	192.944	177.708	110.232	179.884	130.419	136.539	135.291	180.273	170.062	277.275	130.991	156.145	138.731	142.193	121.418
ENSG00000033050	-0.205075	4.89687	-1.3184	0.19841	0.58188	-5.88355	notsignificant	ABCF2	10061	461	253.151	230.215	91.7484	124.029	156.601	183.253	201.39	101.527	114.472	147.373	150.016	170.772	209.02	190.118	239.287	145.139	114.557	157.881	172.322	138.834	125.887	149.779	233.529	245.395	113.791	154.676	110.423	160.318	141.013	72.2154
ENSG00000033100	-0.133898	6.88775	-1.29191	0.207301	0.589928	-6.05146	notsignificant	CHPF2	54480	462	673.862	649.528	531.915	549.489	653.386	701.442	678.913	725.036	525.3	552.159	740.703	641.79	552.979	648.491	852.866	631.505	608.523	596.357	599.06	572.15	536.329	561.223	621.78	1030.53	423.02	536.367	439.255	764.495	481.41	524.716
ENSG00000033122	0.049689	1.06794	0.262177	0.795169	0.919649	-5.79803	notsignificant	LRRC7	57554	463	22.5853	8.00286	8.00286	10.4333	9.51887	10.0674	9.64662	9.8554	11.7873	7.27951	9.46617	9.46617	9.60483	9.88216	10.2981	7.90701	6.08421	21.8818	6.69181	11.7513	11.0835	11.4546	7.83652	9.12446	15.5642	10.9154	11.4701	11.8861	10.9154	11.7474
ENSG00000033170	-0.201801	3.65732	-1.36462	0.183604	0.571275	-5.53764	notsignificant	FUT8	2530	464	63.9343	65.1731	49.0691	50.3079	77.2393	83.9154	82.0217	35.5676	70.8298	80.7628	63.0778	101.027	79.2687	90.4027	77.7389	93.1607	51.0426	72.1016	86.9668	51.6374	52.515	54.2926	52.6512	119.699	51.1612	46.0303	42.3331	65.9184	44.6279	59.799
ENSG00000033178	0.122769	6.54561	1.01402	0.319544	0.668784	-6.36355	notsignificant	UBA6	55236	465	559.476	501.22	390.256	381.009	428.765	440.241	434.299	574.585	460.871	651.094	273.257	400.682	616.039	443.651	516.867	772.385	445.967	357.196	550.457	545.33	540.832	554.88	391.41	664.429	259.879	511.774	534.766	520.817	655.498	449.083
ENSG00000033327	-0.11858	6.10202	-0.609804	0.547074	0.798137	-6.68148	notsignificant	GAB2	9846	466	299.273	307.517	367.974	350.112	461.037	461.116	443.176	641.57	306.322	143.096	420.161	426.936	370.254	390.043	390.848	446.374	425.764	351.567	372.177	282.851	304.549	315.436	151.17	221.543	823.133	347.088	248.28	512.84	394.647	269.88
ENSG00000033627	-0.747702	6.16589	-2.76065	0.0102252	0.125481	-3.43121	notsignificant	ATP6V0A1	535	467	386.192	401.409	386.192	390.342	590.143	716.27	584.935	421.585	435.272	152.246	660.414	599.292	629.613	585.962	681.549	493.056	419.737	394.836	509.657	239.93	243.781	281.392	72.1179	115.623	1387.04	285.549	253.787	306.203	228.089	162.583
ENSG00000033800	-0.413224	5.45316	-2.18294	0.0378801	0.289547	-4.57597	notsignificant	PIAS1	8554	468	254.237	210.213	237.117	151.514	332.148	337.639	338.796	229.447	160.725	155.745	334.502	376.143	291.705	329.964	340.375	437.57	277.371	136.737	249.244	151.066	156.209	157.647	167.083	159.115	587.385	144.339	150.256	160.489	174.636	148.699
ENSG00000033867	-0.0653785	5.40323	-0.46635	0.644693	0.844167	-6.70227	notsignificant	SLC4A7	9497	469	170.206	138.853	176.178	167.22	264.316	264.214	266.949	245.574	208.712	271.493	230.323	152.202	353.319	259.912	286.877	384.785	298.938	204.134	239.219	179.064	177.014	193.157	154.754	303.354	193.92	186.212	197.412	214.54	230.784	139.799
ENSG00000034053	-0.305215	1.8057	-0.755617	0.4564	0.752466	-5.74138	notsignificant	APBA2	321	470	14.1732	15.4203	20.4088	29.1386	20.9217	38.9125	29.8712	13.8633	0	34.739	38.0815	32.843	19.1232	30.0575	29.0181	34.498	18.2855	23.274	12.05	14.8133	11.3641	13.6598	20.6169	14.6524	44.9718	6.84771	8.17811	24.1429	16.8673	10.2984
ENSG00000034152	0.0203858	5.56071	0.0747943	0.940928	0.977837	-6.83705	notsignificant	MAP2K3	5606	471	295.121	253.295	221.609	230.481	338.668	361.673	354.121	149.367	91.7684	38.2473	392.362	295.689	343.363	312.371	394.352	262.81	199.437	284.356	357.869	254.972	163.606	156.98	378.906	389.61	604.714	208.877	191.352	248.672	182.508	145.387
ENSG00000034510	0.140882	12.79	0.627229	0.535761	0.792723	-6.57848	notsignificant	TMSB10	9168	472	29762.8	32364.8	75409.7	58300.7	55890.4	12957.2	47674.3	46470.4	37931.6	33917.4	28265.7	26321.3	25371.7	28026.9	28280.6	55983	19425.7	19943.7	38792.4	29948.9	57430	30248.6	49443.7	31147.7	27083.3	47649.2	47728	47007.7	52046.5	54967.2
ENSG00000034533	0.152743	3.75606	1.3404	0.19125	0.576882	-5.60085	notsignificant	ASTE1	28990	473	70.8633	54.5128	106.709	97.2756	53.633	60.8405	61.2824	60.8744	67.7544	70.2562	59.403	57.7164	54.889	54.2442	76.5161	75.5234	67.3481	50.3687	61.6883	75.6253	80.4919	81.8901	67.3618	62.9836	88.002	72.7636	79.2616	76.9799	85.5117	75.2934
ENSG00000034677	0.0715854	6.76132	0.525779	0.60332	0.825159	-6.74142	notsignificant	RNF19A	25897	474	384.355	351.366	679.157	641.254	509.872	554.881	529.052	776.257	563.336	661.921	459.383	392.357	633.086	546.235	706.102	886.368	767.044	385.908	574.721	597.733	589.744	627.06	447.034	640.121	344.948	630.814	471.425	658.606	669.088	528.089
ENSG00000034693	-0.140353	4.0832	-0.61445	0.544045	0.796959	-6.34791	notsignificant	PEX3	8504	475	119.665	131.446	168.601	138.696	68.0878	72.6389	71.4011	82.8903	103.025	154.178	68.3874	72.4782	75.4949	76.8204	70.6042	80.273	47.6491	23.1812	52.1802	114.235	116.267	117.857	68.7011	123.119	33.8733	116.109	110.898	113.412	115.881	115.835
ENSG00000034713	0.0280936	7.0045	0.191135	0.849845	0.94222	-6.86321	notsignificant	GABARAPL2	11345	476	602.295	439.055	433.977	383.916	781.088	831.071	827.942	591.111	690.725	529.444	775.687	828.878	815.137	816.105	807.528	1307.31	884.34	673.217	889.419	520.617	550.03	563.424	1046.72	508.919	764.478	546.98	551.844	557.286	548.893	542.507
ENSG00000035115	0.0725242	4.68036	0.585315	0.563181	0.80647	-6.53246	notsignificant	SH3YL1	26751	478	148.794	122.323	118.087	137.147	105.283	115.427	113	197.232	170.255	172.331	104.768	115.129	117.493	118.122	110.099	182.084	119.611	121.728	124.905	147.371	153.853	160.567	112.666	104.366	73.2385	159.697	154.239	150.165	153.057	148.354
ENSG00000035141	0.0243645	5.66438	0.25275	0.80237	0.922305	-6.80773	notsignificant	FAM136A	84908	479	422.487	353.323	233.932	217.464	229.738	227.101	257.842	194.143	261.884	282.477	240.73	239.862	282.012	290.696	224.498	252.21	197.867	184.693	250.564	263.57	286.379	320.219	272.669	406.524	209.264	253.218	259.964	301.78	278.534	274.994
ENSG00000035403	-0.0162644	8.31463	-0.0529065	0.958195	0.984245	-6.8733	notsignificant	VCL	7414	480	989.056	857.571	752.696	771.479	2423.44	2464.11	2443.91	1699.55	2481.1	2255.24	2318.13	1099.37	2285.1	1608.56	2892.16	3054.79	3576.04	2156.31	3053.23	1275.77	1291.51	1277.27	1405.53	2424.67	708.953	2548.06	1339.7	2453.61	1917.32	254.437
ENSG00000035664	-0.21381	2.38327	-1.26044	0.21826	0.597849	-5.3498	notsignificant	DAPK2	23604	482	24.2726	19.9692	19.9692	22.1209	33.6242	33.2466	33.3676	25.0511	32.6491	23.5315	30.6197	39.4668	31.9515	32.1893	33.9968	46.6228	34.7885	22.9541	24.03	21.5059	21.8421	21.2936	34.2277	10.9272	44.8649	18.8402	23.0735	24.0248	21.599	19.1732
ENSG00000035681	-0.769489	5.97274	-1.25097	0.221642	0.600723	-6.09062	notsignificant	NSMAF	8439	483	572.495	519.559	473.41	417.759	837.485	846.614	852.088	479.937	128.62	0	826.531	870.172	815.022	862.695	849.465	527.668	541.242	409.58	446.228	177.138	186.634	194.3	621.043	67.0056	1687.79	171.365	196.356	166.241	188.46	161.536
ENSG00000035862	0.287588	7.35864	1.37676	0.179861	0.565439	-5.94001	notsignificant	TIMP2	7077	485	799.971	719.655	1009.61	915.68	711.444	753.609	755.68	397.972	2068.39	639.75	651.299	856.184	717.054	509.834	785.82	1063.91	749.455	814.797	1058.47	1014.08	1047.69	1234.95	267.136	589.669	1562.16	1442.34	1423.78	788.417	1135.38	859.826
ENSG00000035928	0.134248	5.97292	1.13062	0.268127	0.636308	-6.22353	notsignificant	RFC1	5981	486	406.7	320.547	306.888	275.369	259.516	270.356	270.33	411.953	397.601	417.079	235.578	288.057	271.371	294.108	288.057	444.747	344.935	231.465	315.517	381.517	386.758	399.005	208.644	413.164	180.965	410.315	393.446	389.558	393.703	334.659
ENSG00000036054	-0.393393	7.05928	-1.35388	0.186964	0.573709	-5.97137	notsignificant	TBC1D23	55773	487	459.363	479.268	660.752	490.977	1066.51	1076.75	1074.16	563.178	539.015	759.504	915.725	862.704	1297.8	1126.83	1190.48	1516.66	1088.13	608.072	876.199	484.603	488.715	506.148	1141.58	1583.06	95.0112	579.576	531.668	417.772	564.341	341.458
ENSG00000036257	0.00426875	6.33646	0.0587946	0.953547	0.982502	-6.87572	notsignificant	CUL3	8452	488	481.694	405.679	405.679	355.002	400.189	399.265	389.635	338.592	448.786	538.189	385.352	389.63	466.828	425.896	447.772	540.539	371.616	319.062	462.647	421.843	413.6	475.574	389.962	515.229	362.413	455.289	448.094	442.503	464.088	256.312
ENSG00000037042	0.0963584	4.26199	0.545086	0.590155	0.818074	-6.45411	notsignificant	TUBG2	27175	495	157.541	153.972	71.9032	77.2555	72.1264	83.6914	84.8182	131.249	144.641	102.324	95.3678	77.9315	74.7613	85.2864	72.6372	93.8943	97.4625	65.3485	99.2466	132.349	118.622	123.074	116.348	103.492	32.7841	125.556	135.51	124.098	113.731	119.596
ENSG00000037241	0.129278	5.61959	0.706965	0.485626	0.768854	-6.58263	notsignificant	RPL26L1	51121	496	438.822	380.219	392.222	279.958	171.18	195.579	212.977	218.463	241.368	271.322	184.757	205.861	213.328	206.49	189.866	305.538	127.61	95.8375	202.453	365.543	350.784	292.591	309.685	368.417	164.616	326.384	315.93	311.411	333.93	354.406
ENSG00000037280	-2.13136	0.409696	-3.21807	0.00333614	0.062181	-1.73988	downregulated	FLT4	2324	497	13.1113	14.4572	21.1867	19.8408	46.0306	46.2456	47.0594	0	1.26447	3.7289	45.6487	46.4065	44.2526	46.4464	46.0476	40.924	11.3141	11.3141	22.0813	0	0	0	2.91834	7.35431	113.324	0	0	0	0	0
ENSG00000037474	-0.142835	6.1532	-1.21808	0.233697	0.612271	-6.13069	notsignificant	NSUN2	54888	498	501.999	390.108	332.501	281.54	419.186	454.255	456.679	253.736	244.577	357.532	445.225	437.446	454.247	427.39	452.324	401.675	294.215	359.577	386.165	303.956	298.281	305.181	388.087	630.278	467.46	323.744	318.598	319.869	308.393	253.822
ENSG00000037637	-0.0771405	5.40604	-0.841293	0.40755	0.722262	-6.4583	notsignificant	FBXO42	54455	499	224.212	209.458	186.163	190.045	241.677	254.54	259.165	153.502	205.813	280.385	258.792	249.255	198.388	235.849	256.037	278.556	329.807	147.325	207.893	179.868	182.717	197.371	241.191	280.146	195.558	226.898	174.389	210.472	184.191	210.26
ENSG00000037749	-0.0291495	4.39583	-0.139705	0.889927	0.959752	-6.64383	notsignificant	MFAP3	4238	500	138.706	110.454	82.2019	105.073	104.373	121.347	112.974	64.0723	115.059	177.321	36.9869	100.182	190.629	122.78	179.47	149.828	98.705	120.23	116.194	120.192	114.81	128.364	50.7956	243.955	44.4223	106.655	70.1513	118.879	155.495	91.1789
ENSG00000037757	-0.0364311	3.98474	-0.171167	0.865365	0.948688	-6.52333	notsignificant	MRI1	84245	501	69.3622	109.365	57.2401	52.3913	97.1814	121.011	108.242	19.2371	48.0546	102.656	108.243	116.77	101.611	99.8511	111.302	83.944	75.4585	111.825	122.735	59.7858	68.3731	65.7294	108.607	94.4508	160.681	65.6983	56.1153	81.0744	64.3448	62.0438
ENSG00000037897	-0.0874979	4.491	-0.635355	0.530528	0.790077	-6.45245	notsignificant	METTL1	4234	502	141.511	135.381	147.642	140.636	107.148	81.1124	150.447	80.5612	114.595	106.618	126.819	118.596	150.443	103.39	122.446	172.443	78.7304	57.7107	83.1095	157.578	97.1854	120.026	190.093	152.869	78.4193	126.579	133.105	106.022	111.178	90.6856
ENSG00000037965	-0.739447	0.380387	-1.58139	0.125396	0.503516	-4.62303	notsignificant	HOXC8	3224	503	1.66137	3.95236	7.38885	10.8253	15.9672	11.2458	15.2964	8.48094	0.426131	6.46724	13.3181	16.7039	14.2678	13.1117	13.8549	21.8077	6.91621	12.6437	3.47972	2.20473	2.96173	5.66542	12.1077	25.1968	0	4.59887	2.8234	3.85565	2.57567	2.74082
ENSG00000038002	0.0609122	4.73362	0.397766	0.69392	0.87212	-6.63468	notsignificant	AGA	175	504	239.176	195.98	138.899	100.332	103.223	112.607	110.949	171.428	135.478	222.215	92.6483	110.677	132.233	126.298	106.394	171.713	135.46	89.9497	89.9497	175.712	166.085	173.97	111.505	142.89	70.4187	162.139	154.776	169.893	177.424	177.732
ENSG00000038210	-0.213842	4.49402	-1.50201	0.144664	0.528302	-5.55479	notsignificant	PI4K2B	55300	505	110.032	112.398	111.215	63.8995	137.237	142.189	146.943	127.361	111.876	102.386	130.376	138.402	166.768	159.889	154.751	184.534	123.023	106.463	133.669	88.3225	95.5979	109.031	113.911	219.308	65.9577	79.1419	81.35	100.884	101.266	86.9554
ENSG00000038219	-0.0321876	6.08479	-0.206819	0.837698	0.937714	-6.8477	notsignificant	BOD1L1	259282	506	513.043	456.961	308.906	251.703	333.269	327.523	320.706	453.679	265.008	404.241	347.824	396.095	342.827	324.162	356.191	398.098	303.881	290.422	362.206	380.454	397.707	410.44	187.942	354.92	549.14	399.215	528.013	495.568	317.741	119.925
ENSG00000038274	-0.157788	6.42852	-1.30341	0.203406	0.586875	-6.03393	notsignificant	MAT2B	27430	507	505.149	451.768	366.721	292.531	542.735	556.376	558.154	395.841	381.476	360.726	529.649	558.398	569.783	555.952	550.209	759.946	554.566	306.663	412.52	348.02	350.943	374.16	471.401	388.935	810.842	351.079	363.686	359.031	365.623	355.904
ENSG00000038295	-2.41056	-0.0754372	-3.02212	0.00543065	0.0838975	-2.13314	downregulated	TLL1	7092	508	33.149	18.7141	1.87346	6.68508	36.1244	36.1244	36.1639	0	0	0	35.0705	34.6034	36.5028	33.825	35.7555	11.7128	0	23.7419	40.5825	0	0	0	58.2969	65.3426	0	0	0.0706443	0.662259	0	0
ENSG00000038358	-0.124292	5.47987	-1.07633	0.291273	0.652571	-6.24353	notsignificant	EDC4	23644	509	259.401	222.412	190.706	182.78	267.053	297.093	276.155	175.778	191.132	207.972	317.457	264.087	248.564	251.854	303.34	253.067	229.289	230.61	272.883	185.397	184.724	189.829	180.365	298.74	410.181	202.507	182.769	199.888	185.292	186.346
ENSG00000038382	0.0435352	6.90805	0.209485	0.835637	0.936813	-6.85975	notsignificant	TRIO	7204	510	564.885	561.366	1014.15	919.133	441.868	671.079	488.871	690.224	543.064	847.463	640.705	291.862	652.219	565.791	634.498	624.398	609.149	401.527	528.212	752.081	740.656	862.906	381.481	1175.24	343.683	872.328	950.867	1160.9	615.395	256.227
ENSG00000038427	0.948085	9.61069	2.37794	0.0247244	0.224099	-4.21971	notsignificant	VCAN	1462	511	1369.98	936.946	14979.8	15023	2611.42	3146.38	2976.05	4123.04	3536.15	3916.28	1711.86	1647.12	876.485	2037.66	4163.46	2127.19	2176.53	2974.14	4829.66	7332.96	7484.3	8143.79	5470.71	9351.01	2999.21	5346.81	7750.12	10520	10803.4	7766.25
ENSG00000038532	0.093743	5.21913	0.737612	0.467092	0.759229	-6.51749	notsignificant	CLEC16A	23274	512	255.165	281.936	148.08	159.158	118.675	201.501	212.061	199.761	216.289	220.022	232.025	141.493	131.719	165.902	176.903	199.971	218.434	147.352	153.814	208.891	208.298	227.969	121.76	162.814	285.445	224.78	250.7	299.425	196.853	149.497
ENSG00000038945	1.13687	3.40294	1.70179	0.100246	0.465471	-5.16921	notsignificant	MSR1	4481	513	118.397	138.912	77.3659	87.6236	38.1875	39.9692	39.1285	293.311	270.383	40.1042	0	123.416	0	17.678	158.212	175.373	152.293	70.2315	67.667	196.112	200.298	191.239	0	0	148.053	168.155	170.981	248.204	120.452	189.949
ENSG00000039123	-0.106744	5.93881	-1.04442	0.305525	0.659323	-6.31321	notsignificant	MTREX	23517	515	308.02	353.033	245.44	280.573	327.086	340.101	346.377	277.394	293.024	405.96	284.458	375.138	441.023	325.02	374.845	518.789	295.918	258.59	318.973	287.204	292.784	334.326	230.649	532.149	223.591	303.23	334.648	261.377	298.247	221.225
ENSG00000039319	0.083334	6.33461	0.408489	0.686126	0.867342	-6.79277	notsignificant	ZFYVE16	9765	516	576.187	552.873	368.817	335.687	374.405	382.927	377.548	504.522	418.725	493.115	221.537	387.538	473.503	395.076	354.726	571.717	398.704	258.822	439.197	499.863	495.717	516.959	81.5244	400.409	776.821	500.767	583.075	487.188	669.927	347.57
ENSG00000039523	-0.598	5.55448	-2.37668	0.0247936	0.224434	-4.21102	notsignificant	RIPOR1	79567	517	289.873	258.212	223.798	227.928	403.817	409.791	424.462	132.178	315.104	92.4537	453.454	403.022	390.804	387.029	420.855	286.087	301.229	257.18	299.853	154.248	131.341	157.82	192.802	138.366	798.961	150.029	157.199	187.581	148.849	86.1517
ENSG00000039537	0.686808	0.0286982	1.07755	0.290739	0.652112	-5.04796	notsignificant	C6	729	518	25.2874	2.75681	0	0	3.99499	3.99033	4.42519	2.43519	27.4715	7.67534	2.2121	2.98678	9.31332	5.6336	2.2121	0	0	22.8692	22.1651	9.66988	18.2678	10.1153	3.16764	2.00316	2.00316	12.8249	13.8578	12.6958	10.4363	10.7591
ENSG00000039560	-0.699665	5.51907	-1.91646	0.0659141	0.392997	-5.0665	notsignificant	RAI14	26064	519	178.891	165.134	404.008	357.734	368.881	370.222	371.496	153.028	383.462	166.874	360.072	346.986	425.931	376.492	405.755	407.34	397.334	132.196	209.737	190.386	206.099	225.112	264.496	730.309	4.39284	184.052	202.531	234.521	214.891	123.283
ENSG00000039650	0.0803299	6.05345	1.12366	0.271017	0.63802	-6.23454	notsignificant	PNKP	11284	521	430.789	386.575	320.594	305.629	300.064	344.632	297.839	339.67	426.452	293.307	360.572	281.497	327.94	284.783	334.511	468.164	313.074	245.053	294.028	415.022	348.186	347.357	371.836	296.941	389.073	376.422	421.528	380.542	332.374	328.587
ENSG00000040199	0.0430619	4.56549	0.202321	0.841178	0.938094	-6.64784	notsignificant	PHLPP2	23035	523	199.938	155.71	54.3878	53.5836	141.284	152.435	147.816	115.393	98.3742	197.743	98.399	76.3184	121.026	134.73	177.252	199.036	187.778	91.2804	108.167	117.592	115.733	114.622	111.734	201.769	60.6769	176.582	181.271	198.253	119.947	40.1378
ENSG00000040275	-0.124308	3.68074	-0.744089	0.463229	0.756258	-6.17716	notsignificant	SPDL1	54908	524	43.8248	49.9477	89.1343	46.274	78.2908	83.8915	82.1061	31.2398	113.111	52.0797	76.5808	93.9571	82.8477	79.7712	80.3409	86.3337	78.9863	64.2913	88.7829	48.5153	55.8927	61.1233	43.7066	105.73	68.0199	53.7033	58.0901	54.5579	50.6838	52.2221
ENSG00000040341	-0.0160015	5.10379	-0.144938	0.885833	0.958865	-6.76748	notsignificant	STAU2	27067	525	155.75	139.719	150.941	123.689	194.046	199.833	205.164	135.843	228.059	228.608	176.88	237.179	160.699	192.798	186.79	262.844	210.744	160.248	257.233	141.178	158.279	170.992	144.618	161.086	189.08	194.49	193.963	120.909	166.765	159.175
ENSG00000040531	-0.548471	5.01515	-2.70873	0.0115634	0.135448	-3.45374	notsignificant	CTNS	1497	526	199.742	190.254	156.369	157.725	253.299	276.203	271.924	97.4981	128.479	125.036	284.782	257.063	236.385	247.393	288.169	216.769	184.239	147.643	174.751	99.1621	100.061	111.574	119.118	137.313	505.145	96.733	141.476	114.425	82.6061	96.2874
ENSG00000040608	-1.80824	-1.2938	-2.74963	0.0104964	0.127016	-2.66595	downregulated	RTN4R	65078	527	1.24052	1.24052	2.57703	1.24052	11.5736	11.8212	10.7939	0	0	0	11.1565	10.8917	10.8917	11.0052	10.9674	10.293	3.61043	0	10.293	0	0	0	0	0	29.2052	0	0	0	0	0
ENSG00000040633	0.042824	5.90208	0.35928	0.722172	0.885804	-6.79327	notsignificant	PHF23	79142	528	356.412	348.658	241.204	247.851	335.855	347.654	370.812	184.498	232.244	230.687	356.002	360.592	344.044	344.6	343.982	318.774	262.278	334.283	361.977	282.035	259.081	268.922	461.109	446.059	416.996	272.41	274.571	280.643	272.616	267.45
ENSG00000040933	-0.348756	5.5865	-2.05135	0.0500178	0.340905	-4.83369	notsignificant	INPP4A	3631	530	266.211	259.436	214.72	209.3	306.274	329.215	322.65	226.411	193.102	294.99	339.228	292.197	380.3	302.129	331.75	355.416	276.826	223.98	251.08	205.255	198.058	222.612	103.207	164.929	612.161	246.739	180.136	286.116	173.593	106.64
ENSG00000041353	1.68166	4.0984	3.68303	0.00101347	0.0333872	-1.12179	upregulated	RAB27B	5874	531	156.775	164.927	160.851	159.493	48.0015	48.1125	47.9883	0	398.925	517.746	32.8498	53.3326	40.5189	43.0912	37.1845	193.283	189.207	198.717	198.717	335.551	335.79	335.555	0	402.375	0	332.962	345.014	343.871	329.818	333.296
ENSG00000041357	0.110511	7.83437	1.14334	0.262903	0.632891	-6.22327	notsignificant	PSMA4	5685	532	1441.26	1269.49	1628.41	1215.35	927.931	974.136	1097.75	1115.79	1029.37	1264.63	965.45	1035.35	1133.43	1056.51	1035.02	1570.3	922.637	688.702	1099.76	1385.96	1356.55	1306.41	1380.11	1435.32	942.004	1330.39	1253.42	1305.05	1343.29	1336.95
ENSG00000041515	-0.0157112	1.22733	-0.067062	0.947025	0.979895	-5.85644	notsignificant	MYO16	23026	533	14.9124	5.76307	3.32326	10.0327	15.4373	17.1814	16.5505	10.5504	11.8797	11.215	12.2191	10.376	25.924	12.9752	11.463	26.1334	13.9343	23.0836	9.66464	9.20725	7.8373	7.86365	10.478	15.1304	12.4719	12.9951	6.42617	12.2153	11.6955	7.30044
ENSG00000041802	-0.0479589	5.58609	-0.620017	0.540428	0.795036	-6.63906	notsignificant	LSG1	55341	534	305.886	279.212	182.297	188.521	236.899	278.1	267.828	244.456	228.61	286.714	221.146	250.536	293.526	231.486	320.634	292.442	285.329	219.533	235.538	234.479	235.985	234.404	179.116	322.263	280.534	262.833	237.868	230.089	259.945	177.131
ENSG00000041880	0.11773	3.48545	0.42452	0.674539	0.861942	-6.31753	notsignificant	PARP3	10039	535	110.952	75.868	50.1402	59.4958	36.5474	49.0675	45.138	44.3197	94.4663	83.4341	47.0405	50.1791	37.311	48.7443	45.6058	56.8029	36.9223	50.9557	53.2946	89.1539	80.6757	77.8575	82.1074	76.0898	5.38305	83.2302	75.1148	87.669	72.1556	83.0956
ENSG00000041982	0.51468	8.43799	0.477759	0.636655	0.841203	-6.74107	notsignificant	TNC	3371	536	1009.52	967.62	6254.2	6197.07	1820.42	3416.97	2309.43	4165.39	0	7658.8	2101.82	2166.42	2292.6	2118.69	2474.18	3855.33	3021.21	2099.48	2448.62	3956.86	4154.97	4788.69	1936.26	8964.02	0	4683.65	4594.07	4582.33	4373.96	4323.03
ENSG00000041988	-0.111138	4.25699	-0.988887	0.33147	0.672026	-6.11636	notsignificant	THAP3	90326	537	135.538	145.77	67.3282	77.5597	155.759	96.3798	92.7686	99.3521	88.0349	77.9091	114.358	103.517	101.968	93.7078	118.359	134.373	81.8512	69.5734	103.678	81.3252	86.0413	83.4298	139.785	80.8166	118.342	91.0499	82.209	93.0504	86.7263	110.797
ENSG00000042062	-0.0618457	2.93312	-0.28531	0.777577	0.910653	-6.21497	notsignificant	RIPOR3	140876	538	44.3152	35.5252	61.8952	52.0064	58.9751	52.267	47.4223	24.1851	47.5436	17.9182	59.6981	24.5826	33.1901	27.1286	46.6938	31.5837	46.9662	23.8924	32.6825	35.6167	27.3486	26.1228	61.7491	61.7491	30.4146	33.5118	50.9227	94.8512	41.9431	21.3007
ENSG00000042088	-0.178143	4.22855	-1.04711	0.304304	0.658832	-6.05177	notsignificant	TDP1	55775	539	88.6394	63.3206	139.277	98.9971	119.776	125.204	125.955	84.4511	42.5518	94.0425	120.384	123.544	125.717	124.894	127.364	124.624	86.6455	82.0421	103.908	71.1023	74.9666	82.5053	128.596	183.116	87.2017	72.4648	71.2466	81.7822	80.992	71.51
ENSG00000042286	-0.153381	5.26057	-0.60971	0.547135	0.798137	-6.61962	notsignificant	AIFM2	84883	540	228.643	227.412	233.568	218.793	275.278	290.316	287.288	33.1253	59.3627	215.273	285.269	271.43	287.169	273.411	286.126	225.591	186.192	161.567	209.585	147.859	153.242	147.164	404.841	336.725	284.25	153.531	143.44	160.41	157.707	145.983
ENSG00000042317	-0.0342762	3.92063	-0.217324	0.829585	0.934698	-6.49241	notsignificant	SPATA7	55812	541	92.1373	74.8416	79.9662	60.7488	62.7619	65.8338	78.7766	82.0742	101.854	99.9996	55.7669	109.159	75.4411	93.7869	80.1224	164.542	106.89	29.3793	70.3766	86.0911	91.9086	97.4492	75.1701	83.8238	31.9018	63.9045	66.7513	100.47	91.3599	68.3328
ENSG00000042429	0.102579	4.72812	0.822978	0.417707	0.728891	-6.3809	notsignificant	MED17	9440	542	176.838	140.389	202.604	163.013	104.04	119.812	128.534	106.677	130.909	125.317	108.818	122.531	94.0759	165.654	124.112	161.662	78.0806	102.589	154.749	144.222	137.213	183.637	134.464	158.696	156.832	104.701	148.339	159.405	146.758	194.256
ENSG00000042445	0.252135	5.26662	1.65571	0.109322	0.48032	-5.46551	notsignificant	RETSAT	54884	543	238.774	204.142	177.503	196.151	128.39	169.618	154.663	256.019	145.06	377.827	150.952	161.11	148.657	154.607	170.121	181.734	209.706	181.734	225.689	256.054	256.181	263.28	104.7	228.481	152.042	259.063	250.35	279.55	231.819	244.655
ENSG00000042493	-3.47133	3.23489	-4.45215	0.000131833	0.0226231	0.942943	downregulated	CAPG	822	544	958.901	935.825	1021.34	1044.42	2661.82	2634.95	2658.21	0	0	0	2642.28	2662.33	2659.34	2640.02	2665.22	667.378	652.447	614.44	651.089	0	0	0	0	0	7427.07	0	0	0	0	0
ENSG00000042753	-0.293185	7.51067	-2.11204	0.0440459	0.316657	-4.76247	notsignificant	AP2S1	1175	545	1271.77	1333.99	971.906	830.183	1214.05	1054.47	1255.82	672.576	885.73	533.866	1238.32	1176.29	1176.58	1193.04	1270.87	1506.12	735.288	485.545	781.089	808.995	780.159	757.483	1178.61	902.259	1738.81	738.122	682.388	821.013	703.632	768.922
ENSG00000042781	-1.48834	0.333957	-2.11102	0.044141	0.317013	-3.78252	downregulated	USH2A	7399	546	27.4901	5.21294	0	0	20.8384	20.8384	20.8384	9.87005	9.19421	11.2217	22.9496	20.7936	21.8476	20.554	21.4643	4.141	0.0373167	51.6264	19.3832	2.933	2.93277	2.94176	10.6508	11.3267	10.6508	0	0	3.71031	11.8551	0
ENSG00000042832	-0.439539	1.25384	-1.07274	0.292852	0.653287	-5.33725	notsignificant	TG	7038	548	20.7018	3.52863	9.25303	8.43526	31.901	19.2264	19.5692	29.4201	9.19792	0.453183	26.8534	20.495	22.1328	19.2908	25.0711	44.9797	10.6334	8.99781	16.3577	6.38038	6.40845	8.75974	15.5167	5.1323	28.0872	7.21861	10.0124	10.9277	5.05099	5.34001
ENSG00000042980	-1.0397	2.5333	-2.33913	0.0269514	0.235385	-3.74317	downregulated	ADAM28	10863	549	84.3447	45.8017	30.3845	17.5369	65.5523	65.5021	65.5836	62.1409	41.941	0	63.3274	67.7949	65.7473	69.6564	69.098	26.5738	21.4347	77.9644	31.7128	23.5944	23.643	23.2774	20.8216	0	156.309	19.081	24.5414	20.8805	15.5442	24.4793
ENSG00000043093	-0.137568	5.61955	-1.68084	0.104292	0.472337	-5.46236	notsignificant	DCUN1D1	54165	550	262.213	220.095	257.13	218.642	284.295	287.12	287.205	246.713	263.941	236.95	262.474	284.307	294.537	301.168	299.463	415.276	239.542	201.054	267.136	216.448	217.028	228.277	204.98	243.456	361.182	205.196	248.153	216.184	239.912	190.278
ENSG00000043143	0.30071	5.79179	1.74876	0.0916586	0.451326	-5.36785	notsignificant	JADE2	23338	551	268.3	272.352	266.949	260.196	218.939	245.002	239.841	253.364	291.073	532.507	206.237	296.911	200.188	207.663	219.647	341.071	315.408	297.849	300.55	351.454	371.125	370.01	106.643	175.204	494.015	400.062	351.615	388.307	346.023	374.897
ENSG00000043462	-1.80021	4.61233	-3.80102	0.000744396	0.0307158	-0.892941	downregulated	LCP2	3937	553	311.287	304.391	315.425	311.287	539.306	539.368	540.184	541.055	0	0	476.083	741.023	471.378	554.153	610.731	269.037	285.588	285.588	275.933	96.8908	123.516	95.4981	72.2912	0	1422.24	38.0238	61.4914	158.208	12.6393	49.4091
ENSG00000043514	-0.139014	4.25384	-1.54529	0.133881	0.514583	-5.44061	notsignificant	TRIT1	54802	554	125.78	102.622	85.6989	85.6989	95.3111	111.539	114.784	73.246	92.3661	104.582	98.5356	119.659	123.361	102.492	121.474	136.268	74.8096	89.0608	94.405	87.3854	91.6536	90.7269	132.503	127.192	80.4541	87.9661	86.4054	90.6156	90.6156	65.1733
ENSG00000044090	0.15979	5.78901	0.26791	0.790798	0.917639	-6.82725	notsignificant	CUL7	9820	556	410.454	402.563	292.092	294.722	182.827	219.501	198.063	660.406	697.253	429.859	235.428	240.692	158.299	180.887	219.972	382.776	388.037	320.964	351.213	546.966	530.124	545.719	212.906	439.967	0	514.714	528.701	595.393	488.423	530.017
ENSG00000044115	-0.0568437	8.31427	-0.627618	0.535509	0.7925	-6.67352	notsignificant	CTNNA1	1495	557	1866.13	1798.99	1334.78	1352.15	1630.96	1859.44	1803.52	1304.01	1690.87	1987.87	1752.25	1345.5	2132.63	1742.25	1786.45	2002.86	1944.98	1167.06	1775.97	1535.07	1600.62	1500.62	1776.45	2438.85	1017.72	1798.04	1378.88	1569.76	1705.18	1389.78
ENSG00000044446	0.303733	5.35468	1.5483	0.133155	0.514273	-5.63596	notsignificant	PHKA2	5256	558	157.63	150.811	203.409	178.084	126.843	223.648	167.985	263.294	340.915	406.034	195.05	151.465	127.506	156.632	176.465	328.72	308.266	205.019	236.188	260.184	292.441	275.434	103.664	102.101	148.465	305.185	300.92	314.651	254.25	260.595
ENSG00000044459	-0.0340807	3.92372	-0.244068	0.809018	0.925048	-6.48853	notsignificant	CNTLN	54875	559	138.111	126.452	75.7007	70.8999	64.6179	64.1196	63.3695	74.6946	112.113	97.1458	55.79	77.1261	71.919	63.8733	64.2117	68.2701	64.8409	56.611	55.2393	93.4692	92.2956	94.8187	54.3399	78.0383	62.4472	87.4395	103.625	82.9467	102.986	86.368
ENSG00000044574	0.161854	9.90586	1.00788	0.322431	0.669161	-6.32763	notsignificant	HSPA5	3309	561	4868.47	4745.16	6868.94	5331.53	3536	4340.68	4080.96	4993.26	4993.26	7748.3	4167.66	4009.17	4100.95	4010.32	3981.64	4940.42	4444.56	3911.98	5289.35	6178.79	6234.46	6179.68	4450.3	7487.89	1862.13	6131.44	6485.8	6188.19	6124.28	5775.07
ENSG00000046604	-0.0632207	5.32767	-0.128278	0.898877	0.962849	-6.81888	notsignificant	DSG2	1829	562	318.81	279.214	282.926	238.382	163.487	179.332	168.053	238.687	345.523	380.307	164.663	145.906	169.303	322.178	219.603	409.068	232.126	155.41	166.547	351.061	343.351	363.838	142.402	448.502	0	344.92	297.236	407.61	321.522	225.957
ENSG00000046647	0.0108261	4.32314	0.0852131	0.932719	0.97462	-6.61846	notsignificant	GEMIN8	54960	563	164.847	147.802	102.805	100.76	78.1846	86.5702	91.8406	114.414	138.936	108.896	94.9981	82.1231	82.8804	80.7598	98.7344	129.646	82.6041	69.6504	63.5145	125.075	123.723	118.834	99.6864	111.334	61.6774	117.238	118.854	136.45	120.041	113.477
ENSG00000046651	-0.0282541	5.32717	-0.224466	0.824079	0.932075	-6.7812	notsignificant	OFD1	8481	564	244.617	203.229	225.601	169.671	252.672	216.5	217.868	248.135	196.884	196.884	183.152	200.52	186.977	176.318	241.398	314.764	261.071	130.195	148.093	193.316	192.625	199.473	137.955	131.423	379.135	243.487	264.366	270.322	216.214	140.288
ENSG00000046653	-0.33187	3.84669	-0.391946	0.698165	0.873507	-6.18428	notsignificant	GPM6B	2824	565	0	0	218.22	167.32	182.12	185.278	184.982	102.319	92.8522	100.966	157.352	157.156	164.507	139.808	164.654	346.821	194.121	39.0809	92.906	49.8532	50.5127	65.9411	105.769	127.407	138.225	54.7024	33.238	73.2755	236.219	8.44111
ENSG00000047056	0.0371409	5.52214	0.354746	0.725527	0.887067	-6.76501	notsignificant	WDR37	22884	566	243.394	200.121	252.049	266.886	186.499	249.223	194.695	207.738	299.73	284.893	277.543	221.113	165.017	230.995	272.912	274.306	256.997	185.287	219.906	256.309	251.864	288.821	202.275	164.192	327.9	212.387	218.832	319.375	266.716	204.51
ENSG00000047188	0.15731	5.8632	1.01201	0.320489	0.669161	-6.34357	notsignificant	YTHDC2	64848	567	339.317	317.318	291.436	341.905	227.599	237.616	234.854	338.143	327.65	562.004	202.472	231.643	265.996	236.177	255.803	377.132	290.429	216.667	311.135	379.324	384.072	393.659	128.74	335.611	204.193	416.769	391.99	391.145	398.551	317.174
ENSG00000047230	0.178415	3.71393	0.994699	0.328686	0.671609	-5.96583	notsignificant	CTPS2	56474	568	102.777	106.453	58.669	41.2096	49.7103	49.844	56.5984	61.9603	110.818	94.3551	55.3796	56.4095	48.9818	51.5721	55.3172	80.5954	74.163	30.0548	76.0008	86.0343	88.7237	94.8988	39.9753	90.9572	32.0094	67.8076	76.7022	107.724	98.6108	93.4926
ENSG00000047249	0.0435308	6.03272	0.552419	0.585191	0.816016	-6.71035	notsignificant	ATP6V1H	51606	569	433.275	417.855	334.589	305.806	291.479	319.947	313.163	205.615	399.229	419.048	285.257	321.846	321.649	333.039	359.482	381.098	285.496	237.181	302.972	372.863	363.979	367.192	332.842	331.318	422.789	339.004	324.801	377.164	352.03	377.819
ENSG00000047315	-0.187374	7.74783	-1.42522	0.165514	0.550027	-5.874	notsignificant	POLR2B	5431	570	834.054	747.432	1333.13	1407.09	1222.68	1326.44	1306.81	1053.96	792.425	1383.74	1027.6	1333.78	1466.76	1383.55	1550.11	1941.16	1400.78	697.81	985.66	975.412	954.104	994.777	1097.48	1567.99	916.885	969.045	919.131	955.073	928.574	787.889
ENSG00000047365	-0.494231	4.52581	-1.64486	0.111556	0.483172	-5.3838	notsignificant	ARAP2	116984	571	158.495	117.404	105.077	98.2287	203.145	208.168	204.873	225.777	18.766	100.494	167.698	110.161	217.056	260.165	202.512	200.644	143.118	134.9	155.445	84.0183	83.1961	87.3703	35.3739	43.6935	419.055	71.4264	40.5261	184.922	133.227	56.7648
ENSG00000047410	0.0879034	7.12741	0.821042	0.41879	0.729407	-6.53955	notsignificant	TPR	7175	572	1001.26	951	677.898	564.106	633.129	659.356	652.111	816.627	663.144	807.722	679.796	685.38	675.601	711.404	478.954	743.681	638.423	586.268	692.474	796.781	790.088	837.232	444.108	809.218	953.796	902.544	971.594	852.578	825.481	520.322
ENSG00000047457	0.770125	3.44557	1.4383	0.161803	0.549904	-5.20833	notsignificant	CP	1356	573	3.35349	0	225.002	152.283	64.3309	64.6075	64.3309	72.8898	66.1188	73.5669	53.9163	46.6261	50.6703	49.4996	49.6593	153.773	100.833	19.9687	25.7863	89.2922	89.2289	89.5454	69.9908	79.4702	63.2198	76.6127	225.876	70.4932	73.1538	68.4178
ENSG00000047579	-0.515844	4.16483	-2.37205	0.0250513	0.226284	-4.00131	notsignificant	DTNBP1	84062	574	115.301	108.616	96.5839	97.9208	134.977	130.142	154.929	98.1417	84.3739	25.8605	145.857	151.303	139.526	129.957	135.208	119.838	89.0888	79.7305	83.7412	68.5023	72.5363	51.2773	102.074	48.9694	254.504	64.9711	71.9392	71.6938	62.3213	43.2326
ENSG00000047597	0.398171	0.275956	0.956683	0.347188	0.683077	-5.2726	notsignificant	XK	7504	575	23.3101	12.322	1.94439	4.99663	3.21294	3.30167	3.61526	9.06641	10.4051	10.4051	6.06975	9.07378	0	3.94092	2.11958	6.1609	1.88776	1.88776	7.99224	11.3418	11.4736	11.4808	3.96598	3.96598	3.96598	6.71556	9.71958	10.2873	16.9103	10.0744
ENSG00000047621	-0.118661	4.63169	-0.833329	0.411947	0.725516	-6.34458	notsignificant	C12orf4	57102	577	187.687	159.125	103.242	100.758	122.697	132.166	133.27	109.265	134.979	136.957	98.097	135.38	168.829	153.096	144.304	106.621	140.15	109.104	138.909	128.795	129.459	141.091	42.7353	135.21	238.564	127.333	123.632	130.044	126.805	106.114
ENSG00000047634	0.164802	5.57247	0.602621	0.551773	0.800987	-6.63687	notsignificant	SCML1	6322	578	640.748	604.138	183.124	145.294	156.01	173.343	166.198	397.469	359.674	314.585	154.333	177.599	142.669	221.224	177.446	330.683	186.684	57.3295	147.024	391.81	388.837	400.949	190.6	254.255	113.021	326.577	397.386	426.163	394.417	369.558
ENSG00000047644	0.168342	5.32388	1.00427	0.324135	0.669953	-6.30222	notsignificant	WWC3	55841	579	187.113	219.752	213.475	198.411	158.899	176.519	163.049	245.584	294.2	311.24	193.489	175.114	131.588	161.147	173.955	269.403	222.956	177.764	191.573	263.808	259.455	259.133	63.1717	250.117	166.919	300.393	270.241	283.101	232.436	221.715
ENSG00000047648	0.147635	5.69998	0.870758	0.391538	0.708931	-6.46505	notsignificant	ARHGAP6	395	580	299.145	229.383	332.282	331.119	170.288	359.748	348.991	295.438	296.775	251.96	178.701	235.687	128.031	276.695	232.011	508.784	422.744	116.373	179.74	207.99	245.397	325.074	265.659	278.368	221.513	365.791	461.051	263.791	350.567	273.313
ENSG00000047662	0.20727	1.26858	0.419371	0.678252	0.863361	-5.71272	notsignificant	FAM184B	27146	581	16.8026	22.7412	0	0	21.3799	21.4383	21.409	9.84209	6.33964	8.09086	22.9528	18.949	18.5759	19.5458	22.9777	33.7539	20.392	16.6803	23.3613	9.46196	9.5092	9.49082	19.0796	10.9072	34.2569	12.4738	11.106	12.9214	9.58899	4.86391
ENSG00000047849	0.319361	7.96679	1.07323	0.292634	0.653287	-6.29807	notsignificant	MAP4	4134	582	1402.95	1414.66	915.843	931.065	978.505	925.108	1036.4	1212.22	2668.97	2130.71	1095.32	717.837	875.373	970.577	1176.2	1830.04	2072.43	1318.35	1479.94	1889.63	1905.07	1930.89	894.304	1705.95	118.777	2118.93	2013.49	2154.09	1898.42	1423.52
ENSG00000047932	-0.206654	5.46886	-1.8406	0.07666	0.421964	-5.18919	notsignificant	GOPC	57120	583	246.995	209.851	199.604	200.885	275.314	280.191	284.133	230.903	176.651	238.301	251.128	308.992	278.047	273.524	263.981	327.199	234.978	183.744	245.225	179.232	183.359	194.053	201.916	432.239	155.555	192.339	207.618	175.128	199.179	181.196
ENSG00000048028	0.144491	4.57786	1.68984	0.102537	0.469127	-5.29199	notsignificant	USP28	57646	584	141.477	125.188	114.647	100.275	109.156	120.303	118.056	105.086	103.534	199.29	96.1749	117.909	100.391	112.861	117.374	175.845	147.1	79.0676	102.064	127.668	127.056	141.199	110.354	120.706	129.505	144.447	141.122	144.863	146.882	120.041
ENSG00000048052	-0.297269	1.58064	-1.12205	0.27169	0.638366	-5.32371	notsignificant	HDAC9	9734	585	29.5137	11.1222	4.55376	7.18112	21.93	21.93	22.7145	10.5573	26.4656	9.33363	16.0551	24.7957	20.353	22.4777	24.6025	16.0736	6.87786	30.5241	28.5536	10.8556	11.481	10.8556	13.5358	15.9832	22.7136	7.00217	15.2598	15.5495	8.16114	11.7346
ENSG00000048140	0.261863	5.9785	1.72588	0.0957609	0.457889	-5.41538	notsignificant	TSPAN17	26262	586	330.443	296.329	276.835	303.639	265.09	250.009	236.709	292.326	556.528	572.57	263.509	237.427	254.867	236.018	267.047	426.962	334.367	318.528	351.424	403.091	434.446	431.865	171.818	284.117	222.954	426.73	407.473	427.199	431.802	417.9
ENSG00000048162	0.276901	6.30697	1.59322	0.122715	0.498115	-5.63207	notsignificant	NOP16	51491	587	861.01	720.498	410.359	345.167	263.042	303.063	329.708	335.077	364.394	414.296	312.547	321.242	335.767	297.657	291.617	580.097	245.907	159.195	372.494	549.719	556.87	563.429	519.627	580.757	283.841	566.455	542.349	537.455	530.687	531.572
ENSG00000048342	-0.136048	3.3207	-0.549377	0.587248	0.816825	-6.20332	notsignificant	CC2D2A	57545	588	79.5927	50.4963	24.6329	22.4776	56.4804	69.2149	70.2354	28.4526	79.0774	60.8525	61.6966	66.6609	65.6455	51.4858	67.6763	90.9995	71.6019	52.2043	59.7478	50.0227	44.5554	47.0664	56.6094	96.603	12.0596	65.5911	45.4518	74.73	51.8264	12.3374
ENSG00000048392	0.140269	5.83048	1.17819	0.248969	0.622342	-6.16184	notsignificant	RRM2B	50484	589	277.648	267.534	314.732	305.742	240.393	247.226	249.618	361.603	365.638	327.307	194.253	293.447	307.479	241.728	252.988	371.179	238.574	249.811	368.931	336.905	340.52	357.34	170.043	387.418	215.939	315.089	340.675	337.692	381.68	301.771
ENSG00000048405	-0.023715	4.87384	-0.259922	0.796889	0.920452	-6.70559	notsignificant	ZNF800	168850	590	182.191	155.995	105.349	104.476	157.529	185.269	169.056	136.356	118.611	155.765	169.653	138.717	153.522	181.39	203.881	199.963	159.795	151.063	166.781	130.579	126.218	139.022	133.036	196.808	196.808	123.913	136.081	155.298	141.372	116.83
ENSG00000048471	0.163618	4.40834	0.307137	0.761088	0.903954	-6.62372	notsignificant	SNX29	92017	591	296.01	292.067	66.3115	70.2549	99.5677	117.987	112.497	102.959	176.687	116.458	263.373	149.529	0	174.914	302.195	138.063	113.417	79.8988	96.6579	185.498	180.981	193.789	41.6844	84.7793	346.983	29.8238	171.837	239.056	121.715	76.676
ENSG00000048540	-0.108773	0.608963	-0.371408	0.713223	0.880357	-5.68897	notsignificant	LMO3	55885	592	9.48407	8.19995	7.55789	1.77935	9.22988	9.11342	10.4004	10.9187	5.78919	9.63633	1.60435	10.0082	9.94856	12.5313	12.7498	18.0529	6.49585	12.2744	5.21173	6.5024	7.12926	6.7953	8.57657	6.653	6.01181	11.3231	10.9854	9.51518	2.06499	2.3034
ENSG00000048544	0.0222274	5.95939	0.365799	0.717356	0.882505	-6.79451	notsignificant	MRPS10	55173	593	427.588	397.043	312.71	253.611	292.153	291.412	302.233	288.581	318.728	335.611	257.707	326.94	350.462	330.472	330.272	433.203	283.795	216.727	299.068	325.926	345.756	360.334	279.769	428.096	310.52	315.848	322.578	343.368	311.983	316.714
ENSG00000048545	0.546687	-1.83892	2.84043	0.00844922	0.110204	-2.50284	notsignificant	GUCA1A	2978	594	7	4	15	9	0.056155	0.453536	0.583789	0	0	0	0.63	0	0.04	0.36	0.09	21	12	18	15	0.112245	0.401488	0.286838	0	0	0	0	0.06	0.51	0.38	0.48
ENSG00000048649	0.262684	6.33118	1.958	0.0606031	0.37634	-5.03911	notsignificant	RSF1	51773	595	388.733	372.193	329.386	380.95	375.111	328.394	320.085	406.165	548.384	708.25	342.548	347.941	337.967	318.276	327.822	691.948	494.449	345.595	446.777	496.16	508.707	529.998	266.248	428.71	237.181	569.084	614.503	498.409	489.677	425.68
ENSG00000048707	0.0312188	6.15911	0.184193	0.855234	0.944794	-6.8553	notsignificant	VPS13D	55187	596	497.633	455.088	282.408	306.182	324.193	336.971	352.849	375.196	435.45	449.891	413.144	347.855	236.12	358.156	390.471	407.157	425.926	305.8	345.842	431.95	419.779	443.801	161.298	287.78	644.82	419.515	512.408	664.717	400.735	137.507
ENSG00000048740	-1.74493	4.71463	-4.56119	9.83672e-05	0.0226231	1.11965	downregulated	CELF2	10659	597	246.401	225.732	232.622	235.377	386.858	395.402	387.635	192.281	113.054	67.5716	302.378	547.415	355.739	388.882	399.106	218.366	200.453	214.232	212.854	94.1619	91.4446	87.6392	9.31813	0	1015.79	75.171	38.7543	212.394	35.4802	19.1099
ENSG00000048828	0.0105972	7.53842	0.0674263	0.946738	0.979895	-6.87679	notsignificant	FAM120A	23196	598	1409.71	1193.83	818.083	875.261	748.8	810.225	774.38	1120.48	1329.69	1726.62	929.544	813.579	676.552	851.141	788.423	1195.73	760.468	751.133	887.662	1212.12	1175.91	1221.42	472.432	1015.66	470.897	1217.91	1286.43	1229.63	1175.05	996.907
ENSG00000048991	0.106687	5.42271	0.493292	0.625782	0.836723	-6.69559	notsignificant	R3HDM1	23518	599	401.585	348.434	154.433	126.085	167.024	171.064	174.498	318.675	357.101	335.453	179.781	182.632	149.988	180.795	187.785	212.118	270.584	157.196	233.379	297.737	301.75	309.568	77.6096	266.49	80.3156	295.347	325.058	310.641	288.824	273.283
ENSG00000049089	0.0630416	2.66954	0.350164	0.728924	0.88833	-6.12303	notsignificant	COL9A2	1298	600	31.088	24.8287	39.4339	34.2177	18.8539	42.6827	41.1087	45.3855	46.9351	31.4388	30.3063	22.8436	28.9377	24.677	27.3884	47.951	22.9136	35.4323	28.1297	29.6723	42.297	27.2076	32.105	13.5094	37.787	54.0865	39.4967	38.4121	34.3838	33.4542
ENSG00000049130	0.752008	3.42806	1.70091	0.100414	0.46548	-5.10214	notsignificant	KITLG	4254	601	85.4328	62.6097	43.5904	52.4661	41.689	42.1527	42.1129	34.5767	174.034	158.209	23.2294	20.255	89.623	40.0668	74.2728	111.705	83.8096	86.3455	118.044	125.484	125.592	127.435	0	145.436	0	124.465	117.666	129.617	110.23	105.768
ENSG00000049167	0.17014	3.60658	1.02943	0.312382	0.663883	-5.8989	notsignificant	ERCC8	1161	602	88.0988	87.4951	77.231	43.42	53.809	49.9775	50.442	58.2222	77.7341	70.5798	37.793	60.0209	46.641	54.6797	59.4274	98.9164	88.6523	16.2001	48.1998	76.3633	76.3212	80.2416	59.9494	74.2581	43.0391	79.2207	79.5984	76.9008	71.128	80.4076
ENSG00000049192	-2.19956	1.59649	-3.6615	0.00107191	0.0337957	-0.809592	downregulated	ADAMTS6	11174	603	52.3064	33.2952	52.3064	50.9485	96.7176	96.7509	96.8024	0	2.75799	8.65889	92.2536	88.2252	111.11	96.2392	93.325	49.9799	40.4743	48.6219	35.0425	1.76035	2.4281	1.72387	42.2178	227.113	0	6.91078	0	0	3.9966	0
ENSG00000049239	0.277414	5.76128	0.50769	0.61578	0.831672	-6.72819	notsignificant	H6PD	9563	604	438.238	425.517	363.183	368.271	239.019	252.518	247.405	647.667	1151.31	600.419	304.573	249.909	190.643	274.86	256.053	462.553	443.471	451.104	496.901	659.354	657.123	663.852	0	0	369.113	702.868	639.985	661.132	635.729	600.376
ENSG00000049245	-0.0469819	7.08804	-0.773746	0.445781	0.747125	-6.5775	notsignificant	VAMP3	9341	605	712.046	718.553	690.082	575.385	662.957	729.281	747.41	560.856	828.701	767.184	644.179	771.834	701.74	811.923	840.336	897.491	694.127	577.803	817.773	687.452	662.692	692.047	766.365	756.566	637.342	603.036	577.643	700.114	693.705	634.225
ENSG00000049246	0.642602	3.1559	1.32283	0.196951	0.581124	-5.45663	notsignificant	PER3	8863	606	149.408	155.658	20.9357	22.3246	33.5841	38.6384	38.4088	44.2924	57.3769	71.0561	76.4006	19.8064	0	33.9626	59.7516	41.5087	42.8976	20.6754	38.0365	93.7273	86.8637	84.4183	29.2313	28.0418	129.744	81.99	165.481	87.8371	62.0481	45.9839
ENSG00000049247	-0.912132	0.156893	-1.60313	0.120505	0.495126	-4.50663	notsignificant	UTS2	10911	607	31.5736	33.631	0	3.79812	13.3071	13.3071	13.3071	1.38629	2.91607	0	13.151	13.4216	12.8804	13.5569	16.06	4.78257	1.69641	1.69641	0	5.36614	5.36614	8.8922	6.22118	0	47.5253	3.99324	5.48156	3.99324	7.91699	6.96988
ENSG00000049249	-1.70622	0.774853	-3.05546	0.00500229	0.0798528	-2.09941	downregulated	TNFRSF9	3604	608	13.8288	16.4859	19.1429	24.4569	34.8077	34.8906	35.0404	7.70679	0	0	40.3817	32.2066	28.1772	32.2454	36.6235	23.299	12.6709	11.3424	13.9994	1.62577	1.58887	2.02152	24.4506	0	77.3045	3.70754	8.55059	7.54324	0	0
ENSG00000049283	1.4894	1.14034	2.06392	0.0487244	0.336044	-4.05993	upregulated	EPN3	55040	609	64.5043	42.2729	5.22054	3.98546	0	7.66223	1.65032	16.9932	116.756	40.1704	22.9285	0	0	17.0506	6.08246	26.8496	20.6742	21.9093	18.204	50.0551	54.4931	56.805	0	0	0	68.8751	52.3103	39.8235	33.4394	52.4509
ENSG00000049323	0.899795	5.51768	1.18239	0.247325	0.621196	-5.91318	notsignificant	LTBP1	4052	610	0	0	543.621	657.682	269.572	309.802	368.559	191.229	855.545	314.025	338.379	301.181	268.861	277.263	404.849	588.282	509.377	317.192	467.19	297.892	417.938	511.708	254.063	312.696	152.286	454.619	347.97	499.407	413.627	304.335
ENSG00000049449	0.160496	7.96362	0.811375	0.424223	0.731811	-6.54371	notsignificant	RCN1	5954	611	2331.01	2002.88	892.041	789.727	834.699	1103.5	1029.9	1283.14	1808.06	1670.95	888.065	794.198	1270.15	1508.02	1169.47	1913.55	1277.74	820.249	1233.89	1840.94	1690.5	1663.22	1556.93	1439.32	343.58	1846.94	1747.34	1741.99	1498.76	1176.79
ENSG00000049540	0.290837	0.370142	0.934209	0.35845	0.689954	-5.29184	notsignificant	ELN	2006	612	3.03388	1.11714	4.3117	1.75605	7.02083	10.5491	9.34485	3.11733	5.77132	3.78083	9.20014	8.91395	9.6008	8.07446	9.37185	18.107	15.5514	10.4401	5.32879	2.34995	6.15942	7.36495	9.96856	10.6321	7.31457	4.42572	4.9981	5.37968	5.34152	4.92178
ENSG00000049541	-0.0646294	4.49109	-0.555418	0.583167	0.81507	-6.50844	notsignificant	RFC2	5982	613	129.361	87.6971	139.523	95.8266	135.072	122.636	138.726	73.9253	127.4	85.8662	141.24	124.992	128.223	135.704	136.362	140.235	94.5062	110.765	149.38	82.8862	104.995	112.705	174.334	130.724	126.57	101.771	92.2854	101.112	101.322	102.639
ENSG00000049618	0.0722202	5.96127	0.700974	0.489298	0.770672	-6.61317	notsignificant	ARID1B	57492	614	358.697	323.665	225.78	261.843	302.122	378.358	329.706	352.057	309.518	389.471	417.426	263.643	267.291	295.866	282.295	393.445	390.354	270.832	374.899	305.381	289.435	340.068	192.613	407.358	355.594	407.422	426.79	307.684	359.241	219.813
ENSG00000049656	0.0956961	5.04573	0.747518	0.461192	0.755122	-6.4828	notsignificant	CLPTM1L	81037	615	250.884	260.135	165.642	141.853	97.3582	158.454	214.856	166.884	165.049	132.627	177.639	140.784	141.527	134.8	188.41	161.148	120.179	123.483	156.523	212.265	165.323	194.522	205.609	211.726	183.586	213.248	112.342	212.547	191.622	231.449
ENSG00000049759	-0.03203	3.88282	-0.240995	0.811374	0.926294	-6.47283	notsignificant	NEDD4L	23327	616	58.4931	48.8952	81.5283	64.2519	84.81	84.5178	76.1994	76.859	81.5314	91.3953	85.8833	80.9305	66.7747	79.5584	99.0351	85.5	86.4598	82.6206	97.9774	83.9207	61.6636	67.4728	95.057	86.2314	47.8141	62.1853	62.6538	61.6833	102.745	62.5534
ENSG00000049768	-2.26156	-0.524237	-3.44404	0.00187992	0.0456859	-1.25934	downregulated	FOXP3	50943	617	3.69167	5.02693	10.368	15.7091	22.2608	23.1813	22.6652	0	0	0	21.7567	22.1171	21.7967	24.0393	21.9169	8.67802	2.00167	7.34275	10.0133	0	0	0	4.35488	0	59.0971	0	0	0	0	0
ENSG00000049769	0.248911	2.98003	1.38475	0.17743	0.562467	-5.34007	notsignificant	PPP1R3F	89801	618	34.0762	40.6094	41.916	40.6094	34.6925	28.0313	48.7399	81.3372	28.6505	37.0213	30.8484	35.4545	33.9035	23.7041	36.9116	37.721	56.0138	44.2541	32.4945	38.5215	51.8631	50.2063	42.2073	50.0857	19.0645	45.0818	47.6669	76.244	44.0478	45.6928
ENSG00000049860	-0.541725	7.26118	-2.11832	0.0434654	0.314434	-4.7517	notsignificant	HEXB	3074	619	1558.67	1334.63	681.512	494.182	1040.2	1063.84	1057.85	863.001	996.216	299.549	1007.55	1193.3	1204.83	1287.84	1255.03	1125.8	666.333	452.422	765.06	792.427	761.635	767.229	389.614	143.905	2638.48	592.741	539.352	652.902	635.388	718.793
ENSG00000049883	0.226519	3.74567	1.36723	0.182793	0.570366	-5.55433	notsignificant	PTCD2	79810	620	110.124	95.5602	57.4705	35.0647	56.9711	56.5243	57.5361	47.5115	88.7432	106.342	40.8616	70.4716	57.5466	62.7754	58.5454	85.1479	78.4262	50.419	64.9827	87.6071	85.0429	89.6381	40.2215	120.674	33.6848	90.2897	83.2397	90.8185	75.7784	91.6997
ENSG00000050130	0.148275	6.50692	1.29845	0.20508	0.588181	-6.04198	notsignificant	JKAMP	51528	622	548.335	460.599	601.329	554.812	374.352	388.197	385.757	469.606	522.245	502.922	340.764	421.946	398.366	405.567	396.003	847.915	401.584	256.733	335.047	551.352	551.634	584.614	432.797	527.413	384.823	541.97	531.636	536.528	592.042	570.661
ENSG00000050165	-0.303278	5.50124	-0.89466	0.37885	0.702288	-6.41251	notsignificant	DKK3	27122	623	614.893	548.415	221.678	242.895	149.52	217.43	217.266	390.586	412.673	322.488	248.194	138.853	160.241	228.936	243.452	217.274	120.384	81.4872	121.799	411.983	342.047	306.496	175.807	289.305	17.5237	350.311	293.563	372.91	360.9	352.024
ENSG00000050327	-0.121937	2.65623	-0.816832	0.421151	0.731046	-5.86607	notsignificant	ARHGEF5	7984	624	35.0589	36.5523	41.0325	50.7397	26.8711	44.3294	21.8564	41.0911	40.4756	33.0901	29.4083	23.1867	31.5184	30.2659	30.2115	37.2184	18.5508	23.031	36.4717	38.3622	34.9324	27.0899	23.9304	31.3159	21.4686	36.7047	42.8718	43.076	31.7493	25.0921
ENSG00000050344	0.234351	4.49601	1.20226	0.239666	0.615096	-5.94405	notsignificant	NFE2L3	9603	625	194.333	175.28	78.9594	76.8425	77.2672	93.2983	95.2907	165.599	239.081	93.6803	102.122	77.1459	51.5963	74.4004	162.339	147.138	93.156	89.9806	122.793	159.397	159.269	160.593	57.9864	105.932	90.2976	137.03	144.529	142.624	209.848	151.66
ENSG00000050393	0.263778	4.41482	1.91534	0.0660626	0.393208	-4.8841	notsignificant	MCUR1	63933	626	90.9895	61.6631	89.9783	94.0233	98.8751	99.1348	100.363	80.332	197.559	147.392	94.0004	95.6944	100.906	104.946	99.4079	187.112	139.583	99.1329	130.482	125.733	129.72	125.762	73.9255	131.771	63.1754	127.674	136.99	136.339	131.648	105.979
ENSG00000050405	-0.191741	6.03117	-0.642203	0.52614	0.788044	-6.65249	notsignificant	LIMA1	51474	627	119.847	121.748	290.931	236.754	504.502	519.493	510.009	407.51	417.976	316.981	469.329	427.209	623.835	486.138	487.652	705.1	498.85	397.15	688.942	261.658	263.755	233.738	291.93	738.821	99.3582	435.417	252.261	228.309	288.403	122.639
ENSG00000050426	0.155996	5.11158	1.51521	0.141302	0.523621	-5.64803	notsignificant	LETMD1	25875	628	233.903	210.285	134.886	133.978	138.768	157.842	163.513	193.018	255.992	167.828	149.133	159.103	166.772	150.448	154.94	234.685	181.089	135.668	160.195	211.205	211.67	196.483	186.598	106.831	214.411	208.999	208.397	210.095	199.029	197.769
ENSG00000050438	0.0122152	2.64852	0.0865919	0.931633	0.973989	-6.17745	notsignificant	SLC4A8	9498	629	49.2841	32.1893	29.7472	37.8876	24.0399	29.7929	29.8508	38.6468	35.1201	25.1279	49.1732	23.1005	24.4147	24.7563	34.8621	36.6895	21.2228	34.2474	22.8509	34.4639	32.7068	42.7742	32.5055	24.2766	40.1466	33.3425	34.4333	44.7099	30.1755	26.0228
ENSG00000050555	0.530024	2.43079	1.6455	0.111423	0.482926	-4.87216	notsignificant	LAMC3	10319	630	19.9249	16.1093	26.2842	22.4686	29.9845	38.3971	32.7102	0	103.727	17.9527	38.1574	24.4827	38.7071	21.8027	29.4303	68.3403	40.3592	28.9124	32.728	24.5451	31.1495	43.4318	30.1191	26.1755	22.2319	38.6063	29.7418	46.715	34.071	29.3295
ENSG00000050628	-0.122714	0.716919	-0.351214	0.728145	0.88799	-5.71887	notsignificant	PTGER3	5733	631	10.2909	6.11094	5.27495	6.94693	6.47216	7.52913	6.78322	11.9041	8.65406	15.1541	4.40821	10.6209	20.7109	11.1055	6.1266	16.8152	5.11139	16.8152	5.94738	12.0741	11.4291	10.9825	11.9887	7.65531	0	6.43918	8.73037	7.23228	5.9545	10.8013
ENSG00000050730	-0.894161	1.2801	-1.62227	0.116329	0.489538	-4.74302	notsignificant	TNIP3	79931	632	24.0029	18.9233	13.8437	16.3835	35.5873	35.5873	35.6289	10.412	0	0	33.6674	33.5397	34.6123	33.9228	35.8126	12.457	11.1871	31.5055	14.9968	3.89176	3.89176	3.89176	70.3578	22.4821	45.1601	3.42078	4.23799	4.95304	3.21648	5.6681
ENSG00000050748	0.151128	5.17485	1.24546	0.223628	0.602464	-6.01571	notsignificant	MAPK9	5601	633	158.69	146.618	180.64	201.492	153.12	165.882	154.043	250.53	219.504	268.84	150.874	160.398	147.63	166.885	169.451	208.506	192.044	193.141	207.408	207.576	213.962	226.354	117.778	183.389	140.665	218.755	223.06	216.838	216.661	204.778
ENSG00000050767	0.282226	2.07082	0.643659	0.525209	0.787645	-5.92299	notsignificant	COL23A1	91522	634	14.0006	22.0235	51.4407	54.115	17.0605	44.5867	26.3381	52.4469	56.3674	0	26.8785	19.0375	21.3161	18.5014	19.8417	32.6499	21.9527	19.2785	31.3128	31.9918	24.9879	51.4708	0	0	104.929	46.6866	39.7168	48.8311	39.0466	43.1347
ENSG00000050820	0.0132464	4.31809	0.0346327	0.972627	0.99065	-6.65166	notsignificant	BCAR1	9564	635	116.929	78.4096	74.7985	86.8357	82.8589	140.543	134.034	102.27	138.667	180.05	200.265	54.1744	95.4913	85.3679	137.302	189.148	148.221	112.11	156.647	115.701	129.452	135.549	97.2948	207.483	1.06724	184.645	109.007	217.69	55.5502	89.4597
ENSG00000051108	-0.113812	6.86424	-1.11884	0.273034	0.638961	-6.25456	notsignificant	HERPUD1	9709	636	550.042	481.784	742.317	663.485	600.443	753.737	655.228	720.545	463.237	504.302	647.185	655.868	563.386	679.129	810.542	760.064	581.248	443.771	653.351	569.202	518.977	514.847	597.636	597.116	848.706	489.29	452.135	628.456	564.042	548.292
ENSG00000051128	-0.00952515	4.65083	-0.0702932	0.944477	0.979207	-6.69544	notsignificant	HOMER3	9454	637	124.459	124.459	121.833	125.773	167.039	138.518	150.384	124.742	99.5465	60.7461	150.115	148.377	150.397	145.488	157.584	144.74	126.354	121.1	144.74	101.019	110.922	118.681	203.445	157.086	181.777	113.407	102.556	124.023	107.864	110.166
ENSG00000051180	-0.265916	0.733567	-1.07593	0.291449	0.652703	-5.24853	notsignificant	RAD51	5888	638	9.79029	8.60443	8.60443	3.861	11.1343	10.9111	11.4144	6.27032	11.7805	2.2629	9.71751	12.3619	13.32	11.4804	11.6337	5.89459	11.8239	8.26631	14.1956	3.85641	6.75841	8.80192	4.1727	16.195	11.6866	4.60289	5.06278	8.20537	6.86402	4.71787
ENSG00000051341	1.34546	1.17269	2.36005	0.0257292	0.229467	-3.51995	upregulated	POLQ	10721	639	10.9425	22.8255	27.5787	12.1308	6.13139	6.14923	6.09753	0	50.6371	63.1908	0	9.99028	5.1469	5.41598	4.23877	23.554	5.7294	49.6966	14.0475	37.307	37.6878	37.6631	0	18.4534	0	39.0934	28.8685	37.748	50.0919	36.6381
ENSG00000051382	-0.172756	4.8667	-1.48497	0.149096	0.533449	-5.65395	notsignificant	PIK3CB	5291	640	182.143	171.848	126.809	101.072	169.07	172.438	176.417	149.812	152.273	144.892	162.091	207.566	161.858	158.651	177.308	164.094	160.233	131.923	166.668	133.939	129.368	138.888	109.164	109.164	286.779	132.249	149.739	161.283	145.134	79.8371
ENSG00000051523	-3.00721	3.66161	-3.73685	0.000880626	0.0322489	-0.934837	downregulated	CYBA	1535	641	1126.26	1135.7	1141.1	1154.59	2726.62	2338.03	2642.55	0	0	0	2483.44	2560.13	2474.74	2492.76	2568.17	915.544	845.39	815.709	844.041	0	0	0	1129.33	0	6307.61	0	0	0	0	0
ENSG00000051596	-0.180049	4.60432	-1.23267	0.228291	0.607843	-5.93411	notsignificant	THOC3	84321	642	166.644	145.719	93.4073	120.145	107.758	156.519	163.026	45.6768	170.793	117.744	162.316	159.748	151.522	157.751	158.845	154.961	138.687	77.0748	134.037	89.3639	115.777	145.277	192.132	167.609	102.548	95.5537	90.9888	106.11	97.8362	113.766
ENSG00000051620	-0.120756	4.86591	-0.898711	0.376726	0.70095	-6.33319	notsignificant	HEBP2	23593	643	187.879	157.688	135.95	133.535	181.389	181.584	180.322	106.404	71.1826	167.791	168.784	192.316	180.375	185.011	179.997	175.622	147.846	130.939	140.6	115.844	134.518	123.146	226.95	168.079	219.402	108.646	124.658	136.6	137.462	116.949
ENSG00000051825	0.253855	4.33082	1.53361	0.136724	0.517143	-5.47133	notsignificant	MPHOSPH9	10198	644	171.283	128.895	62.9579	57.3062	83.4977	89.4977	93.6641	98.3273	105.108	172.919	62.8316	99.5873	66.2741	101.706	100.117	134.087	89.8152	93.583	125.61	120.962	120.896	141.167	36.119	140.965	106.016	135.026	129.677	142.017	126.075	121.362
ENSG00000052126	-0.168436	5.23743	-0.460214	0.649036	0.846389	-6.66817	notsignificant	PLEKHA5	54477	645	568.416	493.376	178.76	131.258	137.935	153.793	149.461	252.924	456.413	358.664	130.458	247.283	108.641	188.258	134.132	231.964	222.326	29.5633	73.6234	325.858	328.929	327.391	163.975	111.72	25.6518	315.456	390.613	316.334	266.738	277.161
ENSG00000052723	0.113633	5.7115	0.833773	0.411701	0.725328	-6.49531	notsignificant	SIKE1	80143	647	412.804	259.614	285.506	239.117	214.952	216.827	216.282	267.849	332.99	465.836	197.651	261.733	212.487	208.404	231.874	369.855	225.296	202.641	239.32	333.141	337.506	339.128	150.674	309.679	172.73	320.422	329.773	351.934	333.856	326.376
ENSG00000052749	-0.0406152	5.75625	-0.192354	0.848899	0.941971	-6.83441	notsignificant	RRP12	23223	648	359.918	311.53	268.236	292.43	385.947	373.162	357.706	178.314	113.95	249.215	610.814	183.583	325.057	205.668	324.621	298.139	265.031	254.845	277.765	375.57	161.877	143.861	372.858	649.925	248.152	451.462	226.125	271.241	203.991	223.8
ENSG00000052795	-0.399222	6.15334	-1.44449	0.160071	0.548886	-5.83981	notsignificant	FNIP2	57600	649	809.621	702.529	417.365	404.913	342.172	375.716	375.726	450.672	403.209	176.276	531.496	309.925	236.241	650.155	626.566	287.848	226.83	218.114	259.207	479.902	457.962	546.105	105.218	107.69	1246.31	157.363	372.777	564.148	496.879	333.31
ENSG00000052802	-0.210751	9.08762	-0.213218	0.832754	0.935906	-6.82503	notsignificant	MSMO1	6307	650	2437.89	2146.42	4633.84	3654.79	2149.81	3322.78	2626.45	9403.27	3815.08	6885.24	69.1649	4661.74	3706.96	4388.15	5173.35	9717.45	6937.71	1958.55	4591.27	6062.08	6203	6259.14	3536.72	2454.36	0	5248.59	5138.41	6310.67	4703.85	4794.46
ENSG00000052841	0.10086	6.22768	1.13941	0.264506	0.632999	-6.22414	notsignificant	TTC17	55761	651	544.111	473.861	300.303	323.72	304.966	344.401	338.597	475.519	462.983	407.469	284.01	328.918	338.04	388.23	379.662	462.482	359.173	293.745	395.676	443.454	435.202	451.413	265.587	413.029	364.081	428.001	385.493	474.793	477.305	409.277
ENSG00000053108	-0.0120795	2.14958	-0.0294109	0.976753	0.99158	-6.06082	notsignificant	FSTL4	23105	653	46.7115	47.8967	3.45186	7.60005	10.0306	51.3324	33.0874	26.6741	26.6741	25.9982	22.1724	16.891	15.7907	37.0106	35.0301	33.5558	19.3335	27.0372	50.1486	10.9617	20.0418	39.4817	25.4951	25.4951	25.4951	11.1842	1.03009	47.9024	44.4129	42.9039
ENSG00000053254	0.21832	6.08924	1.04177	0.306729	0.659923	-6.32451	notsignificant	FOXN3	1112	654	538.755	429.883	294.372	288.581	275.183	275.973	305.798	327.65	609.398	418.031	362.432	314.649	103.928	288.006	370.028	503.459	376.056	242.862	306.563	452.857	443.841	498.344	102.534	293.395	521.116	321.754	484.004	561.301	566.773	403.836
ENSG00000053371	0.174931	5.3134	0.756044	0.456148	0.752466	-6.52212	notsignificant	AKR7A2	8574	656	295.342	214.342	213.077	175.108	142.237	153.422	146.841	227.841	479.986	289.621	145.708	155.287	162.933	144.467	158.201	248.421	256.015	152.234	185.14	284.979	306.358	301.109	200.116	111.213	46.9207	281.676	267.567	298.93	286.264	316.761
ENSG00000053372	-0.375138	5.69958	-1.77082	0.0878448	0.444227	-5.32743	notsignificant	MRTO4	51154	657	360.075	317.417	356.521	286.609	382.175	367.345	392.494	64.8441	169.743	270.626	369.796	377.175	407.653	367.872	419.06	335.593	220.653	179.18	239.612	219.914	191.041	190.915	475.296	553.594	220.83	197.716	174.902	209.622	179.679	196.183
ENSG00000053438	-0.0160378	0.835198	-0.0609056	0.951882	0.981676	-5.78253	notsignificant	NNAT	4826	658	2.70239	5.63675	8.57111	6.61487	12.4472	9.71289	11.212	5.74334	9.38915	11.4725	13.5495	9.09603	10.6167	9.60293	13.2961	8.62168	15.4685	15.4685	12.5342	3.16987	9.43643	10.5589	4.76748	16.7466	8.41328	4.23389	7.8184	12.1271	7.92702	5.827
ENSG00000053501	-0.180056	4.84947	-1.44687	0.159407	0.548187	-5.7068	notsignificant	USE1	55850	659	177.985	165.284	175.162	146.234	159.727	158.045	168.341	139.139	97.2206	125.166	182.257	175.124	184.781	170.075	178.416	260.509	100.343	91.1701	132.799	154.219	175.434	92.3732	233.764	172.051	142.358	125.575	126.617	128.483	113.338	126.069
ENSG00000053524	-0.0454651	3.19041	-0.167945	0.867875	0.950227	-6.2821	notsignificant	MCF2L2	23101	660	27.94	7.5277	42.7214	50.464	57.929	63.9861	63.7149	65.7104	48.7592	62.7878	50.9321	66.7666	77.2165	50.0651	42.1251	78.6704	73.7433	56.1465	78.6704	36.0379	38.0225	39.1722	50.0405	29.5822	38.3501	57.668	47.4007	34.3498	23.7174	49.2716
ENSG00000053702	-0.171806	1.44664	-0.846259	0.404823	0.719962	-5.56891	notsignificant	NRIP2	83714	661	20.4408	14.8782	9.31569	9.31569	18.4365	18.8529	18.5166	9.78089	5.69375	11.3136	19.6522	20.4715	16.6292	17.2508	17.1095	14.4004	21.0755	12.1754	11.0629	10.0654	10.5068	10.1009	13.3907	19.0105	29.7392	12.8899	13.0594	11.2513	7.40905	8.45437
ENSG00000053747	0.0926042	5.36115	0.374823	0.710711	0.87861	-6.73556	notsignificant	LAMA3	3909	662	429.738	371.397	122.679	120.376	264.429	286.14	290.256	209.181	202.249	295.515	214.963	93.5723	180.569	103.09	185.15	262.321	300.703	113.397	139.497	222.399	169.638	161.62	231.447	304.547	109.824	439.789	475.269	366.989	314.452	86.1796
ENSG00000053770	0.111299	5.63422	1.40089	0.172599	0.557706	-5.8693	notsignificant	AP5M1	55745	663	290.429	267.872	258.683	236.962	221.404	220.977	221.925	242.743	287.169	355.432	206.304	221.732	240.102	226.776	230.854	352.269	270.397	170.981	235.309	288.47	285.616	292.995	186.355	271.955	242.158	287.611	306.907	280.801	303.207	260.37
ENSG00000053900	-0.0950783	5.17718	-0.663185	0.512817	0.779258	-6.56132	notsignificant	ANAPC4	29945	664	220.799	195.985	146.356	90.8889	238.231	238.095	237.846	154.921	142.668	142.084	233.74	233.334	236.267	236.528	243.439	356.627	239.854	138.407	168.33	147.263	143.221	152.466	197.51	205.679	336.959	139.012	154.46	153.386	153.589	148.507
ENSG00000053918	1.52303	2.45381	2.19867	0.0366223	0.28273	-4.09822	upregulated	KCNQ1	3784	665	100.161	81.8149	30.7078	35.9496	0	30.7205	19.6865	28.3332	252.432	73.4505	45.2988	6.71203	0	0	19.768	91.4458	53.4431	56.0639	63.9266	128.747	121.931	112.448	0	0	56.1757	136.22	129.556	103.136	128.291	112.809
ENSG00000054116	0.167332	6.67847	1.49702	0.14595	0.529784	-5.77779	notsignificant	TRAPPC3	27095	666	834.77	828.441	505.004	448.671	417.243	416.392	441.588	455.006	550.456	473.216	427.979	447.306	461.643	475.463	481.886	634.694	512.535	281.509	358.729	631.98	623.454	684.944	708.297	539.376	531.84	589.91	571.043	638.14	604.706	673.867
ENSG00000054118	-0.00998476	7.48947	-0.119109	0.906068	0.965626	-6.87209	notsignificant	THRAP3	9967	667	1087.26	1079.67	662.272	660.374	846.267	968.389	946.544	1188.93	867.505	910.017	1027.74	1002.36	1005.04	975.058	887.299	1085.71	1072.43	804.915	991.795	926.367	932.662	952.546	697.626	837.084	1252.35	967.649	967.028	856.566	961.99	673.335
ENSG00000054148	0.0178146	7.16708	0.165574	0.869722	0.951275	-6.86678	notsignificant	PHPT1	29085	668	948.7	774.922	836.343	718.744	554.221	759.726	831.809	514.045	908.353	787.244	730.48	701.414	698.474	683.173	727.673	1297.93	495.708	529.415	612.559	882.517	814.204	659.121	1094.06	642.855	559.487	779.456	700.21	789.078	736.559	950.843
ENSG00000054219	-1.84826	2.62969	-3.18873	0.00359092	0.0654366	-2.01626	downregulated	LY75	4065	670	99.1005	108.367	54.0913	42.1771	126.286	129.912	131.366	60.8926	17.0877	0	125.565	127.114	126.001	141.348	127.357	87.46	50.3936	41.127	45.0984	13.7179	11.1944	9.3575	36.2204	5.2125	298.557	0.564888	0	25.8844	11.9901	7.10052
ENSG00000054267	0.0569611	6.40699	0.633945	0.531434	0.790104	-6.67478	notsignificant	ARID4B	51742	671	475.429	487.329	493.279	354.196	424.419	413.391	408.526	517.423	426.354	447.283	387.615	405.661	406.093	407.714	408.795	682.438	422.122	273.371	444.435	449.586	459.941	477.258	296.848	388.482	592.113	476.921	607.619	468.438	504.368	325.15
ENSG00000054277	-0.139124	2.71965	-0.610154	0.546845	0.798038	-6.00504	notsignificant	OPN3	23596	672	50.106	23.182	17.6116	13.8979	41.8906	50.3145	49.3945	21.0571	36.4211	23.1762	44.0206	50.2418	44.9445	49.595	52.8288	68.5849	47.2314	23.0926	56.5155	15.7414	26.1761	37.3006	20.2104	39.283	76.3685	21.6472	20.7541	29.6546	24.1418	29.2235
ENSG00000054282	-0.170392	4.08814	-1.2557	0.21995	0.599056	-5.79739	notsignificant	SDCCAG8	10806	673	80.3522	80.9622	84.0118	73.0332	109.091	107.781	105.695	96.8495	71.8462	75.0518	110.558	112.567	113.078	107.564	92.7022	163.656	148.407	55.6995	88.6352	69.6408	74.6677	63.8942	66.3234	103.508	107.354	75.0016	89.9364	55.0643	77.4847	51.6684
ENSG00000054356	-0.158538	5.60974	-0.290058	0.773981	0.909147	-6.80692	notsignificant	PTPRN	5798	674	232.149	184.973	419.505	465.333	160.973	716.691	220.214	518.041	116.751	380.848	239.346	244.279	192.183	289.404	319.267	308.568	351.7	266.783	280.262	239.259	323.975	309.178	323.029	806.635	0	393.448	403.578	575.523	231.829	363.584
ENSG00000054392	-0.0813091	1.77713	-0.524603	0.604126	0.825527	-5.86083	notsignificant	HHAT	55733	675	27.5762	22.7486	12.4035	12.4035	9.28422	17.4842	16.6821	16.0413	23.2549	24.4572	14.7314	25.3739	16.6622	12.8925	25.3279	23.9306	19.7925	14.9649	17.0339	18.8676	20.3068	22.4989	12.4966	13.6989	13.0978	10.6509	17.5696	26.6031	12.9725	14.2367
ENSG00000054523	-0.0712715	6.72329	-0.285038	0.777783	0.910653	-6.84084	notsignificant	KIF1B	23095	676	519.186	487.993	343.614	345.396	501.566	534.55	523.755	701.116	661.173	866.216	873.458	344.04	680.3	531.599	860.62	929.137	911.312	537.888	639.488	654.048	646.563	690.882	335.407	781.175	222.5	511.402	787.942	671.337	602.842	89.8476
ENSG00000054598	-0.483939	1.29948	-1.35718	0.185925	0.573108	-5.0507	notsignificant	FOXC1	2296	677	11.4301	12.8	12.8	14.1699	19.0212	18.4089	21.2133	12.1204	1.85285	21.41	17.1908	18.7118	19.2408	20.2327	19.2408	20.1428	17.403	9.1836	13.2933	6.07268	10.6505	13.1109	20.6654	42.1783	0	8.91524	15.1314	11.0975	8.18782	7.98943
ENSG00000054611	-0.315002	5.50328	-2.43401	0.0218028	0.206289	-4.08501	notsignificant	TBC1D22A	25771	678	265.797	272.253	241.267	225.774	252.487	324.182	290.363	133.613	217.946	278.112	288.308	339.63	295.626	261.915	292.793	259.236	234.705	162.405	237.288	181.534	207.327	185.002	335.127	143.776	378.033	172.627	184.006	198.076	167.764	202.231
ENSG00000054654	0.0187138	6.69792	0.0761862	0.939831	0.977418	-6.87955	notsignificant	SYNE2	23224	679	555.686	483.993	447.47	393.362	748.296	762.072	758.34	535.096	539.511	675.888	348.057	760.888	330.822	442.096	494.452	766.918	566.718	637.059	764.213	404.698	442.691	449.635	142.663	269.229	1392.62	805.794	453.735	689.159	1335.51	290.056
ENSG00000054690	-0.0495509	5.32713	-0.095609	0.924535	0.970811	-6.8207	notsignificant	PLEKHH1	57475	680	239.739	135.575	481.398	402.234	154.417	199.465	159.893	276.464	341.247	497.456	275.862	158.703	140.322	145.773	221.545	324.384	179.597	124.39	280.635	349.944	365.054	378.735	138.749	324.215	0	488.992	398.152	346.997	306.113	208.514
ENSG00000054793	0.456138	3.01001	2.11247	0.0440061	0.316657	-4.21652	notsignificant	ATP9A	10079	681	38.7899	26.2488	34.2295	27.3889	46.3443	47.0564	50.4689	22.5852	78.8246	73.7119	39.9007	24.0739	22.4396	18.0313	26.3318	80.7307	52.2284	39.6874	60.209	37.9461	40.385	49.1733	20.8752	46.4385	25.9878	80.7658	50.854	58.4448	99.3882	36.2099
ENSG00000054938	-2.46644	0.588486	-3.57101	0.00135564	0.0388634	-0.968109	downregulated	CHRDL2	25884	682	31.5293	31.5293	36.7972	28.8954	59.7076	64.9912	79.9558	0	0	0	66.8879	65.0563	66.5827	65.2938	68.5499	39.1635	18.092	12.8241	28.6277	0	0	0	123.524	112.609	0	0	0	0	0	0
ENSG00000054965	-0.383095	6.39609	-2.59595	0.0150547	0.161094	-3.79419	notsignificant	FAM168A	23201	683	564.384	534.3	491.135	512.063	468.811	609.423	574.21	288.018	308.664	511.683	561.221	567.93	489.422	563.091	533.482	367.266	338.489	328.025	436.592	340.864	323.268	420.859	380.042	1048.09	223.231	306.851	369.683	381.681	380.907	396.712
ENSG00000054967	-0.330229	4.70182	-1.00697	0.322861	0.669161	-6.23295	notsignificant	RELT	84957	684	171.162	166.25	180.986	187.127	222.804	254.815	244.607	14.7434	15.7564	44.1211	254.212	234.568	221.053	221.796	239.081	149.385	127.281	139.561	143.245	96.3701	89.0747	91.2136	225.862	259.798	434.545	82.8979	95.2588	129.418	91.2069	82.4619
ENSG00000054983	0.0114067	6.63236	0.0639887	0.949449	0.980258	-6.88013	notsignificant	GALC	2581	685	638.023	535.456	430.409	417.174	373.523	437.769	403.618	625.193	768.437	627.917	259.557	745.561	440.556	775.867	497.686	738.997	828.329	268.35	523.939	617.83	639.904	728.964	294.203	237.559	663.477	404.379	465.454	659.958	510.286	594.241
ENSG00000055044	-0.206308	6.52493	-1.72745	0.0954746	0.457278	-5.42932	notsignificant	NOP58	51602	686	524.803	486.882	558.732	443.971	732.289	473.396	523.868	373.185	355.593	465.801	492.41	551.237	663.3	541.372	588.607	714.52	436.099	270.443	554.852	421.53	377.484	371.626	560.976	802.087	361.256	460.134	431.811	402.852	404.807	313.338
ENSG00000055070	-0.0394975	7.34344	-0.452265	0.654679	0.84964	-6.77538	notsignificant	SZRD1	26099	687	848.514	878.445	615.972	645.903	815.395	960.803	1050.4	577.556	881.833	954.638	1046.93	900.842	807.239	917.04	1032.17	1053.34	912.889	796.618	990.019	745.882	718.811	740.656	900.011	1195.25	737.83	821.526	727.394	753.712	728.527	694.733
ENSG00000055118	-0.468125	3.83211	-1.9729	0.0587921	0.370144	-4.63028	notsignificant	KCNH2	3757	688	156.095	136.352	91.9289	98.275	61.2718	73.8262	136.378	91.445	86.1407	76.195	92.7406	75.7538	40.0416	69.943	71.6521	26.874	27.5791	38.8611	72.7071	36.6305	58.3126	123.709	76.1194	69.489	58.8803	66.6623	63.5116	86.9631	82.8019	139.647
ENSG00000055130	0.138463	6.70981	0.977885	0.336785	0.675948	-6.40029	notsignificant	CUL1	8454	689	742.837	776.43	548.476	518.482	396.222	436.913	466.207	386.633	692.591	781.933	397.643	459.439	426.913	456.578	470.355	545.834	440.256	367.07	481.047	681.236	668.389	677.357	533.318	761.415	265.293	687.565	695.004	686.553	688.446	591.129
ENSG00000055147	0.00769048	4.91781	0.0649565	0.948686	0.979895	-6.74621	notsignificant	FAM114A2	10827	690	196.844	178.4	201.967	146.636	126.539	136.031	129.601	143.633	218.644	219.165	113.332	140.946	143.574	144.579	137.786	199.659	105.391	104.367	143.303	177.868	187.359	182.155	98.5398	178.239	115.73	183.038	186.464	180.351	171.609	178.49
ENSG00000055163	-0.361802	6.03178	-2.43761	0.0216264	0.205186	-4.11408	notsignificant	CYFIP2	26999	691	360.76	360.76	298.941	312.678	451.485	439.84	440.644	310.399	241.817	340.282	439.501	496.264	416.805	457.56	473.52	387.98	361.878	327.535	352.262	273.865	242.848	268.385	240.577	255.763	771.601	224.574	227.942	313.258	283.632	193.337
ENSG00000055208	0.0263284	6.88186	0.234299	0.816515	0.928154	-6.85427	notsignificant	TAB2	23118	692	498.093	556.113	481.654	478.753	689.129	706.309	701.453	761.877	392.525	471.178	690.516	663.148	674.457	714.768	732.221	944.663	739.659	536.588	692.276	517.09	511.933	542.316	641.466	763.166	810.996	537.785	554.237	556.59	594.264	433.325
ENSG00000055211	0.0740267	5.976	0.794209	0.433977	0.738741	-6.54357	notsignificant	GINM1	116254	693	421.826	347.351	247.148	211.265	268.509	307.798	322.874	378.332	447.434	306.846	316.613	275.937	331.373	317.565	319.81	531.587	390.762	212.7	327.797	345.6	350.255	368.196	353.253	292.49	206.111	335.809	381.382	340.91	337.305	320.844
ENSG00000055332	-0.029983	6.14802	-0.171673	0.864971	0.948467	-6.85559	notsignificant	EIF2AK2	5610	694	458.442	364.406	221.434	252.139	385.018	389.156	391.497	423.686	380.668	485.362	386.922	503.882	346.105	335.513	337.645	625.488	617.811	221.518	319.392	375.519	383.759	389.31	106.982	667.768	261.95	460.836	441.784	368.224	446.757	230.855
ENSG00000055483	-0.1814	5.92721	-1.45782	0.156388	0.543468	-5.81244	notsignificant	USP36	57602	695	366.083	328.085	311.052	304.5	395.957	379.192	375.992	307.709	260.308	246.482	442.64	307.025	332.895	316.296	391.67	331.971	290.043	286.112	309.697	263.377	250.702	253.325	236.334	381.499	561.722	262.318	387.965	375.14	218.493	171.041
ENSG00000055609	-0.0385256	6.66809	-0.189723	0.850941	0.943048	-6.86391	notsignificant	KMT2C	58508	696	613.34	420.028	410.984	444.899	607.067	628.043	604.552	580.936	465.01	719.643	598.067	487.012	409.472	544.101	551.489	820.266	707.219	413.294	576.083	487.035	485.164	513.195	247.831	474.621	874.542	748.774	784.15	815.503	538.616	109.022
ENSG00000055813	-0.464894	2.17295	-1.34854	0.188654	0.574861	-5.19922	notsignificant	CCDC85A	114800	698	66.8801	39.4222	19.0047	24.6371	11.8425	24.9131	14.8661	26.7721	25.4306	29.4551	39.8446	32.4592	13.3999	36.1736	37.603	11.185	9.77687	16.1133	25.266	37.3482	32.378	37.3067	24.2261	23.5554	21.5431	3.40244	3.1642	50.4984	28.1254	41.1853
ENSG00000055917	-0.0581172	6.92628	-0.519139	0.607879	0.827531	-6.74463	notsignificant	PUM2	23369	699	878.123	812.449	476.353	439.266	599.913	659.421	635.322	728.679	586.059	584.388	584.817	733.743	586.49	694.223	749.344	875.753	578.288	473.21	586.014	619.475	629.658	687.713	494.981	566.848	954.597	699.818	703.902	663.94	719.602	271.693
ENSG00000055950	-0.0953591	5.81675	-0.984194	0.33373	0.674053	-6.36629	notsignificant	MRPL43	84545	700	376.172	335.144	293.162	233.052	327.757	293.599	243.76	203.182	364.171	244.208	324.327	357.928	314.695	338.327	317.439	398.809	279.542	193.67	266.184	233.452	342.674	318.408	391.155	372.978	222.376	256.35	226.838	244.422	245.822	308.992
ENSG00000055955	0.033437	0.205935	0.0911865	0.928015	0.9725	-5.67604	notsignificant	ITIH4	3700	701	0.918753	3.83557	5.29399	3.83557	13.8214	6.88974	8.34657	5.2715	12.846	4.68885	14.2812	6.15778	2.54057	5.85123	2.93908	18.0218	9.27135	4.89612	7.08373	1.00057	6.26336	3.84588	5.78216	2.8689	6.36481	10.4358	13.4093	3.50797	2.40441	4.70349
ENSG00000056050	0.0167601	4.96462	0.173265	0.863731	0.947814	-6.74225	notsignificant	HPF1	54969	703	171.43	160.783	189.396	139.49	138.177	152.478	158.795	128.346	192.655	181.837	147.579	161.952	175.423	156.397	161.327	286.562	126.862	92.9263	182.757	152.166	190.099	177.47	195.078	176.446	98.3136	169.808	163.42	157.101	171.197	152.935
ENSG00000056097	-0.0854558	7.82478	-0.817067	0.421019	0.731	-6.53986	notsignificant	ZFR	51663	704	1175.45	950.092	1450.8	1190.52	1130.24	1267.78	1214.23	1156.86	995.366	1389.67	908.638	1345.86	1247.14	1421.66	1390.15	1975.85	1390.88	680.572	1089.5	1064.3	1093.32	1286.99	1080.5	1610.37	813.509	1090.87	862.742	1075.29	1413.97	1040.43
ENSG00000056277	0.528886	2.67389	1.591	0.123214	0.498741	-4.97297	notsignificant	ZNF280C	55609	705	100.734	79.7192	15.4392	18.5296	21.3441	21.4754	21.7498	49.0635	45.7948	32.7197	37.3417	22.6993	3.27749	15.1848	29.1088	28.7305	16.369	23.1679	29.3486	55.4325	55.5714	58.4633	16.6587	49.3462	33.0024	45.1246	45.5943	62.9441	78.7744	52.6668
ENSG00000056558	-2.05223	3.66017	-3.02484	0.00539447	0.0837106	-2.64903	downregulated	TRAF1	7185	707	243.056	231.168	228.526	225.884	444.485	449.945	449.733	24.5614	0	0	440.105	438.405	429.072	433.972	450.005	184.108	180.145	168.257	185.429	7.60313	9.53292	7.70786	336.918	84.8497	1020.18	4.76811	17.6682	17.2015	0	5.03478
ENSG00000056586	0.161798	6.04284	1.51676	0.140911	0.52302	-5.73427	notsignificant	RC3H2	54542	708	369.175	381.465	253.835	270.853	292.401	307.46	301.853	434.837	363.578	415.072	272.662	302.923	266.278	301.163	348.917	493.95	394.682	267.052	308.65	385.468	387.239	394.982	166.81	432.079	329.612	415.448	410.471	435.353	406.35	301.091
ENSG00000056736	0.176286	1.64697	0.879958	0.386622	0.705983	-5.56275	notsignificant	IL17RB	55540	709	12.0292	10.1174	22.8631	27.9613	13.2645	15.5133	14.969	11.2749	21.8799	15.6417	13.3658	12.7921	12.62	15.259	13.1937	27.0398	10.4704	4.09761	18.1178	17.889	17.8931	19.92	17.8422	10.9802	22.2089	16.5616	26.0276	22.2412	20.1759	13.521
ENSG00000056972	-0.811433	5.25309	-2.41833	0.0225862	0.212045	-4.09878	notsignificant	TRAF3IP2	10758	710	330.925	270.688	177.713	198.665	299.175	334.641	331.342	132.021	164.061	194.13	291.564	323.18	314.134	317.526	394.234	230.96	257.15	166.795	217.865	173.257	139.925	149.037	437.807	487.593	4.52348	208.919	140.551	208.401	116.898	59.7904
ENSG00000056998	0.38363	3.30283	0.881678	0.385708	0.705879	-6.00936	notsignificant	GYG2	8908	711	71.759	58.7286	52.8058	37.4062	29.7511	40.0885	31.3276	117.896	137.652	91.0483	36.0821	36.76	28.5127	29.5578	42.8325	101.979	66.4415	42.75	54.5958	90.0655	96.6107	94.1821	25.979	49.281	0	81.9962	90.2435	96.2312	89.7068	99.9312
ENSG00000057019	-0.170537	7.47636	-0.680541	0.501938	0.775356	-6.64373	notsignificant	DCBLD2	131566	712	835.303	636.411	1521.64	1383.07	651.564	899.662	706.9	1089.65	950.806	1072.02	819.213	721.561	1815.33	919.849	1319.77	1761.96	973.724	494.427	621.587	1210.54	1264.67	1297.93	732.22	1704.71	382.344	1446.99	503.691	1217.52	1134.44	218.834
ENSG00000057252	0.255802	7.13476	1.42185	0.166483	0.550856	-5.88094	notsignificant	SOAT1	6646	713	730.9	715.114	750.632	703.275	547.471	570.334	559.139	1145.92	666.224	1013.44	468.975	538.592	570.727	573.135	678.693	989.345	731.512	631.537	730.197	952.99	957.044	963.664	364.951	293.046	1184.48	950.519	957.745	978.51	968.2	904.027
ENSG00000057294	0.324815	6.29232	0.941869	0.354585	0.687553	-6.42266	notsignificant	PKP2	5318	714	1336.13	1275.71	330.759	292.09	211.35	252.392	258.287	538.405	537.057	564.017	428.813	155.336	90.2127	324.534	324.278	324.029	238.234	105.916	182.648	744.417	721.342	778.015	394.801	458.832	284.263	640.718	596.758	858.861	904.687	652.245
ENSG00000057608	-0.0460042	8.05439	-0.632204	0.532554	0.790586	-6.67343	notsignificant	GDI2	2665	717	1657.9	1457.64	1471.71	1248.28	1199.04	1319.56	1442.86	1098.7	1394.68	1454.2	1171.19	1436.54	1621.42	1557.95	1498.73	1716.79	1100.29	1048.98	1365.92	1242.47	1454.1	1556.99	1235.57	1802.1	1505.58	1330.01	968.368	1239.63	1514.15	1392.29
ENSG00000057657	-0.818992	3.01937	-1.53752	0.135767	0.516471	-5.20674	notsignificant	PRDM1	639	718	25.341	21.5687	99.5304	113.362	101.92	102.225	102.326	87.0159	0.450066	15.2899	82.3879	108.052	75.8743	108.553	102.151	79.5853	69.5257	45.6342	34.3172	26.1674	28.3615	25.3197	30.2624	18.8852	216.255	17.0123	1.03457	44.18	67.3393	31.0972
ENSG00000057663	0.00226373	5.60488	0.029427	0.97674	0.99158	-6.83836	notsignificant	ATG5	9474	719	312.012	289.414	325.57	201.608	231.807	244.87	245.787	225.039	241.604	207.861	179.943	243.987	286.567	284.35	284.642	313.09	231.741	178.153	219.474	264.422	240.922	267.555	284.318	261.004	302.723	250.851	249.16	256.742	232.244	230.903
ENSG00000057704	0.0858948	4.28776	0.484318	0.632054	0.839732	-6.49126	notsignificant	TMCC3	57458	720	84.3493	65.2797	74.8145	65.2797	125.713	131.424	129.982	103.125	58.6195	56.032	111.397	141.105	122.702	128.326	133.241	176.888	118.488	116.104	137.557	80.5025	79.8152	80.7154	106.244	116.077	201.983	74.305	70.7007	106.962	89.268	73.5404
ENSG00000057757	-0.282161	5.38744	-1.73625	0.0938829	0.455015	-5.35191	notsignificant	PITHD1	57095	721	191.472	157.821	231.595	200.532	278.376	289.169	305.448	214.884	191.619	139.644	305.989	299.863	288.666	288.081	289.056	340.314	243.244	200.533	209.593	164.272	159.766	159.009	196.504	166.805	478.158	158.521	151.499	163.944	156.571	155.634
ENSG00000057935	0.153337	5.1732	1.00993	0.321463	0.669161	-6.27661	notsignificant	MTA3	57504	722	263.565	195.846	161.522	146.68	153.192	149.785	150.445	247.053	261.836	210.622	171.929	162.894	137.089	162.155	136	250.493	160.51	126.187	235.651	233.006	226.841	230.002	187.407	196.911	68.612	226.861	244.86	216.877	244.825	207.525
ENSG00000058056	0.10783	6.00275	0.148887	0.882746	0.957338	-6.85258	notsignificant	USP13	8975	723	1284.74	1129.36	371.732	353.755	281.935	309.474	291.77	475.676	761.244	680.398	611.172	463.701	0	364.421	466.8	226.513	150.751	137.91	143.688	673.042	649.893	664.633	340.242	403.484	78.1445	318.959	703.44	750.723	661.625	522.3
ENSG00000058063	0.0889032	5.99068	0.728359	0.472644	0.762018	-6.59532	notsignificant	ATP11B	23200	724	391.674	372.581	314.11	321.269	259.29	269.051	281.668	478.253	341.355	313.875	226.756	270.136	254.258	443.531	331.964	431.631	283.662	227.577	319.461	388.32	395.016	403.907	212.497	241.476	466.309	327.616	416.778	404.564	398.246	278.508
ENSG00000058085	-1.46278	0.692087	-2.4674	0.0202169	0.19726	-3.27302	downregulated	LAMC2	3918	725	11.4571	10.1366	11.4571	12.7775	30.759	30.759	30.8927	0	27.7624	0	31.0204	28.5477	31.8953	28.8901	31.3627	16.0988	8.17618	14.7783	37.2257	2.00526	2.06726	2.32138	31.4542	54.6975	0	1.73906	5.0486	2.65204	0.0652719	0.635882
ENSG00000058091	-0.194133	3.94439	-1.26162	0.217843	0.597849	-5.73966	notsignificant	CDK14	5218	726	123.081	59.7743	63.1657	58.6438	103.491	105.806	105.62	57.6037	78.8286	49.0127	91.6099	104.258	108.813	104.014	100.11	94.6437	110.47	59.5989	85.5999	57.9827	59.119	62.2005	66.3346	165.889	85.0327	69.0735	53.3341	66.674	77.8176	50.6905
ENSG00000058262	0.0999442	8.69863	1.0004	0.325972	0.670874	-6.36301	notsignificant	SEC61A1	29927	727	2125.85	1919.01	2125.85	2215.44	1685.51	1932.15	2052.95	2611.98	2244.53	2425.07	1899.07	1858.35	1803.2	1903.15	2476.95	2209.89	2191.44	1883.15	2414.1	2444.52	2384.79	2388.4	1864.18	3008.62	1322.54	2164.92	2103.81	2855.68	2221.26	2267.18
ENSG00000058272	-0.143209	6.50717	-0.848159	0.403782	0.718934	-6.51614	notsignificant	PPP1R12A	4659	728	431.034	438.8	319.991	270.293	669.759	598.83	606.744	614.711	263.033	431.838	604.54	612.407	625.266	588.909	641.624	993.52	683.684	362.201	487.222	356.526	365.658	353.143	396.775	450.793	809.786	442.639	401.951	394.672	373.739	252.159
ENSG00000058453	-0.449239	4.61288	-1.73425	0.0942418	0.455611	-5.25286	notsignificant	CROCC	9696	731	141.796	137.788	135.117	136.452	205.11	215.012	225.254	72.061	70.0764	33.3615	228.386	207.328	206.937	207.328	204.561	164.903	132.844	116.814	142.194	74.7251	74.4867	77.8331	132.805	151.162	412.135	92.9508	79.4432	73.4868	73.3566	69.6787
ENSG00000058600	-0.0233	3.37621	-0.195627	0.846363	0.940598	-6.3595	notsignificant	POLR3E	55718	732	62.866	58.5676	34.6193	39.5317	51.0982	59.4653	64.9903	54.2143	52.3043	66.3112	54.4373	61.4363	37.969	50.4575	73.3758	98.3165	55.3323	42.4371	68.2276	56.2017	38.9712	51.7028	44.9696	53.2465	44.333	44.8502	51.2087	67.3568	70.2387	29.1596
ENSG00000058668	0.0140184	8.77071	0.0153572	0.98786	0.995169	-6.8604	notsignificant	ATP2B4	493	733	863.888	685.045	2128.76	2340.96	2077.71	2285.29	2206.99	3290.71	7121.93	7578.24	1351.07	1381.54	2316.37	1736.33	3208.67	7146.84	7483.21	3039.01	4305.74	4944.47	4871.16	5191.07	605.766	3442.64	0	7041.75	5844.48	4904.04	5071.65	2960.69
ENSG00000058673	-0.0977357	6.84484	-0.946351	0.352336	0.686021	-6.43016	notsignificant	ZC3H11A	9877	734	764.001	705.265	601.346	464.671	495.229	769.351	502.55	576.819	575.465	578.173	564.472	537.545	660.633	652.009	892.819	858.054	826.991	375.171	653.041	579.77	613.099	579.509	579.234	578.557	578.557	356.164	562.764	727.057	655.763	339.011
ENSG00000058729	-0.106643	4.65828	-1.18084	0.247933	0.621912	-6.00406	notsignificant	RIOK2	55781	735	142.681	154.491	130.084	94.6532	143.466	147.01	151.183	98.1317	111.486	128.18	133.886	152.975	156.548	155.731	142.869	159.792	104.678	100.741	166.091	107.643	111.817	119.565	142.655	188.84	140.986	119.436	117.225	113.55	106.608	105.86
ENSG00000058799	0.0450276	5.61601	0.430781	0.670036	0.858872	-6.74364	notsignificant	YIPF1	54432	736	346.54	333.513	280.72	227.927	199.748	206.058	230.97	279.696	359.25	241.437	201.088	214.488	205.614	229.988	245.785	323.504	172.666	153.468	253.57	296.454	301.936	283.353	246.404	204.501	230.614	273.109	280.149	313.93	297.572	286.361
ENSG00000058804	-0.153784	4.33454	-1.47148	0.152686	0.537999	-5.56333	notsignificant	NDC1	55706	737	108.939	110.065	71.7627	110.065	111.594	119.288	117.044	66.5265	101.707	135.38	104.323	116.849	132.787	137.636	127.714	139.736	114.952	73.2692	111.572	89.4376	91.1005	101.856	100.118	158.418	87.5539	78.5737	74.8474	94.6464	101.964	83.1531
ENSG00000058866	0.00838128	2.10827	0.0443318	0.964965	0.987334	-6.04624	notsignificant	DGKG	1608	738	24.5919	33.0414	14.03	16.1423	16.8226	23.5749	22.4729	10.9956	18.1028	44.5007	18.8925	31.1557	17.9088	31.2212	24.0732	36.2438	34.1315	9.83904	17.2324	25.2661	26.1244	25.1825	7.65318	27.9593	29.9899	19.2232	24.7318	26.3713	19.4855	18.9609
ENSG00000059122	-0.595693	5.30638	-2.08871	0.0462619	0.325025	-4.74572	notsignificant	FLYWCH1	84256	739	231.619	234.228	260.312	290.31	365.384	377.922	358.998	51.1437	82.8885	138.938	393.896	356.878	345.662	346.844	371.499	212.089	176.875	218.611	219.915	114.649	113.264	125.63	198.493	257.023	714.843	98.1737	95.8086	145.011	120.248	132.289
ENSG00000059145	-0.0416224	4.98883	-0.322771	0.749347	0.898493	-6.70524	notsignificant	UNKL	64718	740	206.16	203.92	190.482	158.006	152.791	179.51	166.377	62.3934	176.331	230.54	199.795	188.201	129.374	154.999	173.642	223.922	122.015	115.296	113.056	168.461	160.39	177.058	142.847	163.928	252.769	160.26	175.213	190.958	132.262	171.129
ENSG00000059377	-2.83233	2.36917	-3.38809	0.00216911	0.0491193	-1.51171	downregulated	TBXAS1	6916	741	188.109	164.895	166.26	171.723	389.319	390.416	391.074	31.9754	9.9017	0	378.787	429.374	377.256	384.578	399.797	139.968	134.505	137.237	153.623	0	0	0	82.1364	0	1018.55	0	0	0	0	0
ENSG00000059378	-0.799856	5.23972	-2.45999	0.0205593	0.199481	-4.01716	notsignificant	PARP12	64761	742	258.169	241.91	224.297	231.072	385.863	394.236	396.361	194.939	29.6211	107.852	370.003	418.041	379.38	376.652	414.717	281.051	233.631	192.986	202.47	103.804	102.107	98.0562	108.858	204.31	801.617	102.011	74.5179	124.049	102.949	83.7676
ENSG00000059573	-0.243385	5.62743	-0.477984	0.636496	0.841203	-6.73289	notsignificant	ALDH18A1	5832	743	300.574	310.163	399.206	330.711	240.456	319.198	293.238	277.251	269.43	419.502	274.707	287.751	234.445	201.304	306.451	280.658	234.082	275.178	309.425	325.49	351.044	365.727	265.321	726.293	0	315.26	299.288	416.747	432.12	379.347
ENSG00000059588	-0.0910873	4.2178	-0.736275	0.467892	0.759553	-6.32102	notsignificant	TARBP1	6894	744	111.802	113.118	85.4693	90.7358	97.8004	105.808	106.512	56.8266	114.67	117.611	91.1785	127.102	81.0248	98.6974	101.718	113.693	83.4103	87.3602	78.1438	88.8923	91.6603	96.0818	45.7668	107.042	166.846	72.2878	78.7142	111.425	100.628	115.859
ENSG00000059691	0.23273	4.74934	1.29326	0.206842	0.589844	-5.88739	notsignificant	GATB	5188	745	223.55	198.329	114.642	102.032	94.4047	114.186	105.538	87.3503	199.325	223.427	94.7281	97.6234	123.338	104.199	137.128	171.48	117.599	101.549	122.184	196.137	189.285	177.913	127.006	209.355	50.1802	174.869	163.19	192.045	171.287	204.117
ENSG00000059728	-1.43686	6.00719	-2.75981	0.0102455	0.125593	-3.42131	downregulated	MXD1	4084	746	416.041	461.728	670.005	508.758	899.125	905.601	899.916	802.091	105.11	40.766	701.586	1523.62	701.922	851.962	936.117	969.034	526.948	309.265	466.481	231.94	234.641	244	335.406	0	1977.9	99.2954	185.368	381.825	109.413	156.118
ENSG00000059758	-0.0942017	5.22823	-0.721281	0.476916	0.764136	-6.52855	notsignificant	CDK17	5128	747	225.936	216.277	115.66	132.563	233.353	243.231	238.92	196.054	134.415	162.736	221.42	216.463	223.346	255.202	261.674	300.131	281.618	135.12	184.221	154.862	153.425	164.364	149.032	276.197	297.854	149.684	180.183	172.006	186.687	127.3
ENSG00000059769	-0.190234	3.81134	-1.59677	0.12192	0.497169	-5.25221	notsignificant	DNAJC25	548645	748	78.7427	59.876	78.7427	95.6234	70.2807	93.3873	79.574	69.3159	52.8497	70.345	85.685	75.6044	89.7077	88.0986	83.082	86.7185	52.957	50.971	77.7816	62.9197	64.8076	66.1422	103.427	101.369	55.0575	63.9757	75.2868	60.7575	57.5867	49.9671
ENSG00000059804	0.128766	7.27316	0.567336	0.575158	0.811934	-6.71601	notsignificant	SLC2A3	6515	749	1032.7	1047.68	1066.75	1047.68	571.059	591.338	578.202	1303.09	1670.46	451.687	466.857	613.667	653.68	572.753	685.836	609.227	610.589	568.363	730.454	1134.61	1127.7	1134.03	853.47	287.027	680.211	1188.9	1159.51	1226.24	1049.22	953.396
ENSG00000059915	-0.421313	2.80313	-1.76458	0.0889099	0.445808	-4.7713	notsignificant	PSD	5662	750	41.2124	52.2902	33.8273	32.5964	54.166	59.2025	57.1668	15.8767	26.9069	13.3698	56.9019	56.801	54.1452	55.5572	55.7925	62.566	26.871	30.5636	36.7179	12.7023	26.7298	31.1027	57.5206	25.9339	97.1293	24.9594	23.8837	25.8671	21.7321	22.4381
ENSG00000060069	-0.28873	4.33103	-1.28104	0.211041	0.592688	-5.8275	notsignificant	CTDP1	9150	751	132.666	111.227	108.705	115.01	132.196	169.849	170.486	38.141	36.1326	74.7955	185.622	148.857	125.618	143.017	154.041	131.47	97.4201	94.8978	88.5923	65.285	73.1071	77.4949	151.044	119.411	271.05	97.5742	67.1846	99.6299	55.9226	63.6689
ENSG00000060138	-0.225944	7.81406	-0.287152	0.776181	0.9101	-6.83365	notsignificant	YBX3	8531	752	1421.16	1309.13	1657.07	1421.16	1021.33	855.091	1608.6	1148.64	2972.44	1414.73	1557.31	1173.36	971.883	1031.65	527.456	2208.51	1715.6	1028.94	1442.78	2498.29	1607.64	1763.17	2183.36	1869.55	0	2114.04	2114.86	1745.71	2169.49	2112.4
ENSG00000060140	-0.944069	1.94857	-2.12983	0.0424199	0.310588	-4.00995	notsignificant	STYK1	55359	753	23.3629	14.8692	18.5094	13.6559	43.5934	47.5452	46.509	1.7841	26.2148	24.2204	44.4922	46.0931	46.396	44.1027	49.9007	59.9866	56.3464	18.7317	12.6649	11.4422	11.1307	10.3182	47.3496	77.2647	0	11.5509	5.96927	13.9306	8.13268	11.1615
ENSG00000060237	-0.0165825	7.28039	-0.108181	0.91465	0.968134	-6.8742	notsignificant	WNK1	65125	754	784.335	689.496	620.938	667.786	916.672	930.747	907.914	960.266	719.908	978.33	865.255	889.994	556.268	810.499	963.494	1089.82	1119.53	680.751	902.424	719.668	721.499	762.556	359.628	934.178	1154.97	926.907	1053.81	1039.75	871.518	313.07
ENSG00000060339	-0.137388	7.01477	-1.53385	0.136664	0.517143	-5.72456	notsignificant	CCAR1	55749	755	686.881	683.248	636.92	610.576	839.668	677.584	729.847	647.235	573.552	755.127	701.642	695.829	766.804	759.44	768.741	1019.43	765.081	435.335	639.723	553.085	618.652	606.642	668.048	991.725	472.262	643.7	743.408	646.745	562.095	437.861
ENSG00000060491	-0.482076	5.74197	-1.5711	0.127768	0.506287	-5.64354	notsignificant	OGFR	11054	756	323.634	319.574	311.453	312.807	514.98	450.479	444.614	354.924	179.235	31.1045	466.156	476.156	443.201	443.506	473.286	301.487	289.306	289.306	300.133	157.156	193.432	164.11	309.788	215.792	844.73	174.006	145.617	190.962	171.224	203.178
ENSG00000060558	-2.83612	1.66477	-3.81105	0.000725059	0.030642	-0.475807	downregulated	GNA15	2769	757	113.103	111.758	110.413	114.448	256.237	254.368	254.976	0	0	0	248.611	257.19	242.945	247.494	266.886	82.4173	83.7622	77.0375	81.0723	0	0	0	126.991	0	637.119	0	0	0	0	0
ENSG00000060566	1.7037	1.94548	3.10454	0.0044299	0.0741195	-2.11669	upregulated	CREB3L3	84699	758	43.3559	43.3559	27.1159	29.8226	3.74476	10.5691	3.04651	0	120.085	95.9873	4.90089	9.58552	3.2055	3.38396	7.35474	42.6983	41.345	45.405	37.285	74.5214	75.6394	85.4864	80.8278	0	0	82.7827	75.555	75.2427	74.7073	77.4735
ENSG00000060642	0.132421	3.65114	0.912233	0.369694	0.697547	-6.02383	notsignificant	PIGV	55650	759	94.8255	100.095	62.1537	50.5605	46.844	57.2143	53.9849	44.1178	89.876	74.6232	53.6171	51.129	51.724	52.5894	64.7055	68.7851	47.7066	52.9762	46.6526	82.3108	75.2693	82.1459	56.056	40.2948	104.356	81.5437	64.3432	89.6031	73.9171	80.9487
ENSG00000060656	0.467974	0.862644	1.23714	0.226652	0.606187	-5.10021	notsignificant	PTPRU	10076	760	5.23982	6.22963	6.22963	8.20924	5.94098	17.2647	6.04884	15.0501	25.8705	6.29079	9.09286	7.22789	4.97896	3.38826	6.95363	26.0091	14.1314	6.21295	11.162	11.6379	11.4849	12.4987	7.55889	11.6809	0	11.4928	18.2944	15.0033	14.8936	16.21
ENSG00000060688	-0.136893	5.14532	-1.5259	0.138628	0.519958	-5.64255	notsignificant	SNRNP40	9410	761	226.217	215.913	187.379	153.297	175.629	212.338	223.612	132.163	149.41	161.093	201.255	214.6	224.87	204.678	220.907	252.018	159.283	135.505	165.624	146.261	165.01	176.574	197.184	234.459	251.149	149.023	145.727	161.639	138.849	173.177
ENSG00000060718	1.19907	1.81456	2.03394	0.0518582	0.347153	-4.20772	notsignificant	COL11A1	1301	763	27.8958	26.725	17.3583	13.8459	6.63128	11.1998	9.26004	49.9576	106.424	23.7408	9.51773	3.68455	15.0322	0	11.9084	18.9498	30.6581	66.9538	42.3664	60.967	51.1976	51.9569	16.2274	0	0	62.74	51.3605	61.4013	48.3005	53.4643
ENSG00000060749	0.161795	5.56497	0.892991	0.379727	0.702802	-6.43299	notsignificant	QSER1	79832	764	333.434	280.515	167.462	179.489	204.413	213.76	209.837	271.726	268.733	351.053	200.992	205.42	161.504	231.499	269.347	296.482	242.361	242.361	296.482	299.103	295.288	310.066	191.141	390.206	76.3918	335.148	349.623	349.664	337.485	126.064
ENSG00000060762	-0.257516	5.11775	-2.00255	0.055328	0.358974	-4.86676	notsignificant	MPC1	51660	765	162.703	186.585	193.933	168.214	209.976	198.562	209.942	134.161	213.729	173.945	213.205	228.933	239.257	224.379	216.424	446.885	159.694	92.9484	154.183	128.633	167.592	189.794	170.029	128.32	259.864	133.84	139.427	141.856	139.549	160.743
ENSG00000060971	0.133421	5.79047	1.06407	0.296691	0.655722	-6.2814	notsignificant	ACAA1	30	766	459.777	389.448	235.437	225.645	191.72	262.559	253.296	237.022	463.488	313.221	258.746	224.97	260.385	217.262	236.105	279.805	206.806	226.391	277.135	358.372	354.477	329.95	276.081	196.685	329.367	358.366	353.116	375.832	316.919	318.967
ENSG00000060982	-0.332459	8.65455	-0.384201	0.703829	0.875903	-6.78452	notsignificant	BCAT1	586	767	2470.46	2104.04	2055.18	1996.56	1909.9	2100.55	1999.73	3788.55	2317.4	5962.18	436.165	3052.45	3421.99	2434.05	2687.37	6052.87	4121.09	2069.13	2535.22	3732.51	3858.24	4042.53	3357.26	1981.23	0	3469.29	3956.81	3266.07	3902.84	2760.35
ENSG00000061273	-0.331983	6.48354	-2.07927	0.0471864	0.328767	-4.82344	notsignificant	HDAC7	51564	768	556.4	558.979	436.491	457.12	562.735	696.873	572.641	440.984	244.986	397.429	693.723	591.048	612.984	581.753	578.175	481.897	425.166	404.536	434.191	371.775	335.343	351.306	859.416	753.003	298.148	370.808	383.059	419.5	284.662	301.463
ENSG00000061337	0.624497	0.935382	1.43645	0.162325	0.549904	-4.91227	notsignificant	LZTS1	11178	769	6.79034	10.6408	6.79034	10.6408	9.16477	9.00656	11.4783	2.9984	25.1961	21.7431	17.0261	1.19301	5.90153	2.43481	11.2827	19.8675	13.4501	12.1667	19.8675	15.7182	15.7224	17.3883	0.098647	26.7359	0.098647	27.5292	18.0604	18.4226	18.3192	10.2474
ENSG00000061455	0.295899	0.568911	1.03578	0.309461	0.661148	-5.24944	notsignificant	PRDM6	93166	770	15.0275	14.2416	7.95435	2.45298	4.33136	4.83005	5.48635	4.06898	15.9102	11.9631	5.60454	5.6295	3.55796	4.80588	5.25513	12.2322	2.01533	9.08852	4.37306	12.6318	11.1525	10.3171	4.86903	5.99677	4.30517	11.0084	16.8736	9.86035	8.31293	10.3346
ENSG00000061656	-0.17202	4.19074	-0.329212	0.744527	0.896855	-6.5279	notsignificant	SPAG4	6676	771	211.338	215.048	227.412	150.752	51.5457	104.281	63.04	76.7648	204.053	269.718	77.8137	76.3549	71.2491	66.4944	79.2726	77.5376	31.7888	21.8972	57.7544	196.266	182.816	169.26	161.809	97.6601	0	175.68	172.438	181.677	177.22	187.81
ENSG00000061676	-0.131098	6.73107	-0.192024	0.849156	0.941971	-6.86091	notsignificant	NCKAP1	10787	772	875.673	776.423	460.423	460.423	465.245	478.131	478.974	823.381	809.325	1124.58	296.901	369.376	552.805	622.621	745.515	1336.58	686.328	475.28	603.049	963.272	959.32	969.962	499.713	1210.54	0	940.636	894.388	1114.84	1060.35	596.094
ENSG00000061794	0.0644826	6.22322	0.495937	0.623939	0.836174	-6.7487	notsignificant	MRPS35	60488	773	634.645	542.981	448.287	382.38	303.077	317.133	322.232	325.604	398.804	499.24	277.477	302.571	384.548	340.268	332.405	420.711	338.895	185.868	289.654	458.566	464.83	479.119	395.061	511.386	253.201	455.103	445.547	463.944	481.664	442.726
ENSG00000061918	0.464347	1.51105	1.68015	0.104427	0.472358	-4.62739	notsignificant	GUCY1B1	2983	774	24.3579	15.5478	2.822	8.69543	10.4727	11.3306	11.728	10.1989	35.5542	18.9956	5.585	13.0006	19.102	8.58878	12.0619	11.5856	22.3535	18.4379	25.2902	20.9514	20.5141	21.3869	4.99381	9.65092	15.3429	23.502	25.4732	26.0833	15.2416	11.8154
ENSG00000061936	-0.0638157	5.72193	-0.656722	0.516901	0.781109	-6.6277	notsignificant	SFSWAP	6433	775	322.462	308.007	233.506	242.402	325.743	300.68	304.349	232.38	221.656	197.144	340.442	302.847	294.487	297.837	293.198	287.294	292.854	236.144	255.047	232.935	229.429	234.273	314.109	332.493	422.37	253.396	269.802	239.251	223.303	220.984
ENSG00000061938	-1.40081	4.56382	-4.1655	0.000283783	0.0252763	0.109545	downregulated	TNK2	10188	776	179.081	191.313	180.44	176.362	321.717	311.253	314.47	55.0345	82.0509	46.1928	328.862	324.656	307.51	310.006	308.204	160.149	154.713	147.917	158.79	41.5911	49.3984	51.5539	129.759	18.7466	705.945	44.6662	40.553	52.5689	32.2343	42.6789
ENSG00000061987	0.150951	5.93464	1.31195	0.200546	0.584206	-6.00584	notsignificant	MON2	23041	777	417.341	343.841	248.011	222.89	261.991	270.939	268.026	366.037	383.959	430.346	236.977	261.756	276.452	259.317	333.522	389.957	310.874	264.355	371.349	369.828	368.156	378.405	151.937	322.723	320.087	371.448	422.686	396.985	376.621	279.713
ENSG00000062194	-0.0782142	7.0054	-0.858503	0.398148	0.714672	-6.50869	notsignificant	GPBP1	65056	780	653.895	638.422	803.169	542.85	631.138	723.1	731.615	864.723	537.914	585.201	566.826	832.615	676.752	772.602	758.847	891.114	690.869	455.126	725.457	623.585	618.829	648.776	784.255	516.818	787.408	608.199	630.174	639.361	649.086	513.102
ENSG00000062282	1.53427	3.83821	2.91029	0.00713722	0.0984594	-2.91157	upregulated	DGAT2	84649	781	122.338	119.65	120.994	131.747	27.0107	29.9205	30.3533	104.241	602.622	63.8581	9.28632	74.2986	16.8059	20.1575	29.3099	168.72	147.214	156.623	153.935	271.946	276.507	274.299	121.715	0	0	258.965	253.465	292.652	260.383	278.43
ENSG00000062370	0.0787161	2.71693	0.369273	0.714795	0.881243	-6.11389	notsignificant	ZNF112	7771	782	54.8088	44.5465	9.02332	18.4962	30.7762	36.0701	35.3743	28.4959	57.722	32.9074	27.1279	36.4322	44.2769	29.4388	36.4322	45.3599	55.6221	33.5188	27.993	31.5091	36.3026	43.5552	45.6414	35.7156	12.0039	44.9154	37.1923	30.5029	49.8412	20.1041
ENSG00000062485	0.267517	7.71565	0.836663	0.410103	0.724072	-6.52359	notsignificant	CS	1431	783	1361.35	1102.51	847.072	891.153	720.222	774.767	809.546	1257.71	1729	2601.74	804.141	741.811	727.226	779.724	843.795	1434.8	2030.46	848.189	1240.39	1724.23	1692.94	1728.21	464.252	1327.37	96.7322	1736.32	1686.58	1740.53	1712.38	1610.06
ENSG00000062524	-2.2961	0.129414	-3.50332	0.00161438	0.0424805	-1.11001	downregulated	LTK	4058	784	20.1403	14.7637	17.452	13.4195	41.4935	44.2971	45.8007	0	0	0	45.0635	41.229	42.8498	42.1778	43.6404	35.7743	15.612	8.89129	11.5796	0	0	0	0.542645	7.93816	110.489	0	0	0	0	0
ENSG00000062582	-0.322431	5.49159	-2.25066	0.0327269	0.264401	-4.45042	notsignificant	MRPS24	64951	785	296.408	263.479	158.916	189.534	230.423	293.685	318.964	207.24	224.779	220.057	317.205	323.145	312.815	311.782	317.308	601.704	335.386	126.26	162.077	225.312	197.516	177.484	259.499	260.173	206.209	167.518	153.418	158.893	159.874	170.979
ENSG00000062598	-0.0364582	5.33844	-0.427792	0.672185	0.860322	-6.71376	notsignificant	ELMO2	63916	786	225.302	208.584	147.284	160.658	212.49	231.417	226.351	168.744	238.846	255.871	243.142	238.251	191.43	207.713	239.861	276.81	231.114	201.022	209.938	180.983	194.023	210.47	191.082	155.03	298.74	177.863	203.569	238.044	186.034	172.673
ENSG00000062650	-0.119375	6.08784	-1.23089	0.228947	0.608471	-6.11298	notsignificant	WAPL	23063	787	410.389	376.92	264.239	264.239	398.856	413.022	406.667	293.109	292.605	417.135	383.383	428.835	380.199	417.775	403.407	444.558	353.075	302.87	416.667	297.386	294.389	310.427	247.23	463.016	481.166	346.927	342.529	287.064	348.519	216.352
ENSG00000062716	-0.141994	8.51402	-0.906316	0.372761	0.698491	-6.45607	notsignificant	VMP1	81671	788	2960.2	2784.03	2146.25	1739.69	2117.92	2183.05	2229.25	2038.58	1512.15	831.012	1439.77	2334.92	2020.21	2208.92	2314.97	2515.53	1671.93	775.816	1286.55	1718.1	1745.22	1739.19	3249.16	1701.56	2435.34	1530.43	1715.19	1922.62	1901.56	2197.16
ENSG00000062725	0.128046	6.07181	1.5758	0.126681	0.504816	-5.65055	notsignificant	APPBP2	10513	789	388.325	331.129	314.351	276.22	307.361	316.883	320.574	342.71	389.761	479.382	233.388	300.79	309.757	349.312	376.114	520.513	360.363	281.814	352.737	367.174	373.843	396.046	306.723	353.774	262.472	373.83	335.172	380.257	417.619	406.759
ENSG00000062822	-0.227893	4.25545	-1.31251	0.200362	0.584206	-5.76246	notsignificant	POLD1	5424	790	98.139	103.485	99.4754	92.7934	137.936	130.508	134.601	37.7636	105.221	64.548	141.478	126.441	126.638	121.855	138.693	119.624	91.5601	96.9057	102.251	69.9585	67.2902	79.5328	90.3133	132.97	208.859	71.7737	59.6198	82.8137	71.1185	91.2985
ENSG00000063046	0.116837	8.40297	1.39416	0.174599	0.559233	-5.91014	notsignificant	EIF4B	1975	792	2040.86	1867.25	1496.83	1397.92	1521.99	1534.71	1544.73	1988.11	2427.98	1728.81	1377.08	1624.99	1621.89	1623.27	1645.27	1958.2	1590.8	1705.87	1898.65	1901.24	1984.34	1940.15	1770.56	1494.81	1499.44	1722.67	1655.06	2039.95	2083.65	2106.93
ENSG00000063127	-0.910083	0.725643	-2.07486	0.0476236	0.330583	-3.94538	notsignificant	SLC6A16	28968	793	7.48751	11.5385	7.48751	8.83784	20.9867	20.236	20.1708	8.90957	6.44821	0	20.7141	19.5629	20.2451	19.7335	20.2451	9.61867	17.7206	19.071	8.26834	3.46881	3.2989	3.07353	6.76925	2.83108	43.1973	2.91558	2.3187	2.5745	6.71001	2.14816
ENSG00000063169	-0.00314469	4.30534	-0.0363224	0.971292	0.990163	-6.61135	notsignificant	BICRA	29998	794	91.0861	91.0861	84.1944	87.6402	108.852	116.06	105.223	115.12	108.771	98.5148	118.463	102.122	96.856	96.3839	110.293	117.853	114.407	100.624	110.962	85.7521	91.8892	98.9082	86.6165	104.198	134.965	106.955	120.428	100.273	83.0962	77.9757
ENSG00000063176	-0.0810978	4.11007	-0.769599	0.448197	0.748557	-6.26495	notsignificant	SPHK2	56848	795	117.745	85.5696	58.5838	70.0008	79.2448	99.8318	123.635	72.9235	75.4823	94.9299	116.501	103.26	93.648	94.5653	104.935	112.108	89.2742	76.8193	99.6534	72.5944	72.3358	91.2817	82.7735	88.403	147.257	80.7522	64.041	86.3758	70.1432	86.0169
ENSG00000063177	-0.165001	9.28433	-1.18535	0.246174	0.620193	-6.15048	notsignificant	RPL18	6141	796	3826.68	3353.48	3140.98	3176.03	4514.7	2878.99	4026	1879.52	3082.98	2328.27	4022.24	4047.54	4017.3	3872.18	4191.1	4849.81	3018.33	2073.01	3222.07	3249.66	3358.22	1929.96	5975.2	3777.36	3137.39	2569.11	2207.11	2658.23	2542.84	2970.16
ENSG00000063180	0.308594	3.01251	2.02965	0.0523208	0.349073	-4.35804	notsignificant	CA11	770	797	46.1393	37.8932	33.1812	34.3592	34.9892	28.2579	43.7256	79.1336	60.6338	26.6341	30.135	31.3348	32.0796	31.8727	30.3833	61.4702	46.1561	41.4441	34.3761	49.5703	47.8812	51.8604	33.2777	29.2778	34.7777	53.1388	53.8421	54.1731	53.5525	55.6211
ENSG00000063241	0.106925	5.52496	0.822693	0.417866	0.728986	-6.48787	notsignificant	ISOC2	79763	798	314.276	268.483	213.343	246.053	219.125	151.62	259.836	221.891	349.002	269.689	199.861	196.513	182.538	181.292	232.172	359.068	205.799	150.66	207.668	247.203	284.803	289.848	293.982	225.7	119.073	281.973	259.277	299.919	271.812	313.778
ENSG00000063244	-0.0454477	7.12479	-0.415459	0.681079	0.864467	-6.79288	notsignificant	U2AF2	11338	799	777.117	755.076	662.014	677.933	753.194	862.957	845.893	549.631	581.359	527.472	846.792	814.029	800.284	810.499	830.787	664.849	653.828	751.789	762.809	633.104	600.051	638.789	836.607	939.847	1168.49	659.834	596.64	638.581	589.767	659.316
ENSG00000063245	-0.0863863	6.65816	-1.07008	0.294026	0.654	-6.30671	notsignificant	EPN1	29924	800	527.302	501.89	469.79	501.89	557.276	553.227	642.113	339.023	585.983	582.593	654.858	565.677	528.504	545.302	570.739	550.873	512.086	481.324	553.547	435.052	469.028	451.954	524.873	623.658	664.333	492.254	461.189	476.939	445.089	471.66
ENSG00000063322	0.0458559	5.96936	0.575754	0.569534	0.808874	-6.69408	notsignificant	MED29	55588	801	454.615	376.925	294.965	259.108	355.489	358.979	282.611	220.308	332.048	422.937	327.148	321.441	235.124	258.446	357.878	353.189	326.723	239.641	296.842	312.88	314.37	316.91	305.811	364.622	362.483	343.707	332.677	367.906	315.666	384.369
ENSG00000063438	0.163994	3.12863	0.615761	0.543192	0.79626	-6.09182	notsignificant	AHRR	57491	802	61.3097	81.5549	107.935	68.6716	31.0801	31.2141	31.9227	46.5357	45.2364	44.5868	30.7522	30.8952	30.8094	31.41	33.3835	70.2798	16.2926	10.7711	18.133	65.5297	66.7723	66.2048	44.0124	40.1145	59.604	66.3415	66.6847	66.7133	66.1699	63.1955
ENSG00000063587	-0.125905	7.15618	-0.168162	0.867705	0.950191	-6.86419	notsignificant	ZNF275	10838	803	833.031	703.358	1207.93	1265.7	546.986	571.81	565.598	1938.79	923.379	1426.61	742.418	488.073	403.025	486.675	749.208	609.079	973.703	876.128	1338.33	1412.56	1394.04	1453.04	634.172	1313.6	0	1283.79	1348.33	1593.79	1542.49	1250
ENSG00000063601	-0.10041	4.52473	-1.2746	0.213278	0.593859	-5.86192	notsignificant	MTMR1	8776	804	111.963	130.841	110.705	104.412	121.59	134.256	129.606	80.1763	135.585	139.508	128.509	133.823	132.072	132.132	127.543	144.474	118.046	96.6516	119.304	106.067	110.026	109.104	89.9362	161.527	140.442	109.491	102.789	102.306	113.174	105.627
ENSG00000063660	-0.0415582	7.65187	-0.0491809	0.961136	0.985926	-6.8742	notsignificant	GPC1	2817	805	1327.51	1290.31	1326.27	1313.87	187.038	923.08	938.661	2199.98	4238.58	3909.53	1093.88	432.418	697.573	504.16	774.909	1941.43	1601.6	1707.02	1889.34	2684.89	2634.92	2669.54	245.881	479.761	0	3195.7	2520.39	2621.37	2386.04	2228.34
ENSG00000063761	-0.153159	3.17461	-1.21707	0.234074	0.612308	-5.58888	notsignificant	ADCK1	57143	806	54.0495	55.3547	38.3874	34.4719	45.9832	54.7724	51.5739	35.8842	41.7751	60.4297	58.0491	51.4555	52.0895	55.8301	46.9541	52.0362	48.1207	46.8155	40.2896	44.9056	35.9893	49.4473	21.8473	51.3019	81.2474	51.3642	37.099	41.1567	37.099	40.2057
ENSG00000063854	0.0720408	5.54439	0.787356	0.437909	0.742432	-6.51461	notsignificant	HAGH	3029	807	326.431	295.99	214.56	197.057	221.09	214.576	217.711	260.747	228.925	288.103	233.149	255.873	224.863	184.308	195.016	294.345	222.047	165.731	197.694	248.273	283.796	267.323	326.62	208.265	200.449	256.102	237.205	281.104	252.031	304.458
ENSG00000063978	-0.0741485	6.6323	-0.82628	0.415864	0.727409	-6.53606	notsignificant	RNF4	6047	808	727.96	690.444	401.226	408.047	503.163	540.487	547.763	390.56	414.923	583.094	570.305	645.684	408.652	637.774	562.814	499.729	608.868	357.167	486.769	480.189	492.385	521.682	610.107	639.225	513.84	411.357	433.096	568.505	442.211	475.369
ENSG00000064012	-0.66263	5.1797	-1.57625	0.126577	0.504816	-5.59711	notsignificant	CASP8	841	809	355.887	327.909	185.473	214.723	389.85	396.45	396.9	124.32	4.37358	77.0383	365.346	430.33	372.913	401.043	393.441	230.33	187.09	193.449	209.982	107.356	105.36	106.597	324.431	162.18	774.853	94.0045	108.017	124.517	107.282	87.6287
ENSG00000064042	2.13658	2.16057	2.87531	0.007768	0.103617	-2.72611	upregulated	LIMCH1	22998	810	95.0932	62.5625	55.0555	62.5625	0.835304	0.444724	0.143992	61.2481	407.881	335.938	0	7.25257	0	0	5.59704	115.438	102.926	126.699	132.955	210.547	210.857	210.049	0	0	0	207.078	203.93	198.312	205.314	207.349
ENSG00000064102	0.0950808	5.33188	0.590162	0.559974	0.805408	-6.63069	notsignificant	INTS13	55726	811	347.032	275.527	277.694	204.022	148.23	169.036	167.788	167.008	220.932	307.923	147.379	167.399	191.198	164.461	170.17	184.164	150.578	127.827	165.746	262.629	266.994	273.482	175.91	328.017	109.777	271.677	250.355	273.146	273.23	242.465
ENSG00000064115	0.100997	6.10654	0.501776	0.619879	0.833862	-6.74145	notsignificant	TM7SF3	51768	812	594.101	454.37	250.289	287.979	252.821	290.684	277.184	427.478	642.44	535.494	229.159	285.438	304.226	304.03	307.502	559.265	392.874	221.888	257.74	457.595	476.399	521.617	103.889	386.227	207.092	435.271	392.18	520.361	504.682	530.301
ENSG00000064199	0.336624	2.06924	1.39591	0.17408	0.558727	-5.11744	notsignificant	SPA17	53340	814	51.628	33.6159	12.0014	15.6038	12.6249	13.5839	16.9517	19.4563	28.659	31.2884	17.9199	7.92691	18.4856	20.701	13.9604	32.5346	17.5245	4.91608	30.7334	30.9881	30.9951	33.6803	19.9862	21.3009	13.4129	30.909	30.6262	24.9697	29.4477	35.8584
ENSG00000064201	-2.49804	0.767983	-4.79052	5.30786e-05	0.0220631	1.89009	downregulated	TSPAN32	10077	815	18.3407	23.8184	21.0796	21.0796	45.6751	45.3777	45.6491	8.96305	1.61802	8.96305	45.9915	49.1789	45.4513	46.2076	46.8019	36.3288	21.2651	15.7874	14.418	2.22572	2.47563	0.958466	0	0	121.619	0	0	4.32463	0	0
ENSG00000064225	-1.08953	3.43061	-3.42356	0.00198116	0.0465786	-1.55337	downregulated	ST3GAL6	10402	816	73.1434	63.7656	81.1816	93.2388	123.602	121.879	123.67	43.2677	27.9986	12.7294	138.211	104.848	133.823	119.005	131.339	95.7719	48.8828	62.2797	67.6384	26.7686	28.4608	27.7726	78.6751	9.22513	253.531	19.771	25.9798	35.3344	24.5725	14.1416
ENSG00000064309	0.742387	1.58241	1.5519	0.132292	0.512506	-4.87885	notsignificant	CDON	50937	819	18.0764	11.9509	10.7258	25.4271	7.22012	8.58324	8.00336	26.7258	28.7284	57.767	9.653	6.97308	7.31666	9.17199	8.24432	26.5696	14.3186	31.47	25.3445	33.5977	33.6228	37.0937	0	26.9809	0	31.4597	30.8413	41.2861	34.2427	32.4561
ENSG00000064313	0.0988956	5.46375	0.937346	0.356863	0.688647	-6.38029	notsignificant	TAF2	6873	820	318.412	309.911	182.389	178.61	196.667	212.62	201.583	196.555	223.667	298.227	130.386	195.057	222.32	222.271	292.99	261.213	209.259	161.084	240.431	251.305	251.874	268.639	163.878	334.896	192.555	246.313	268.991	256.506	282.891	196.176
ENSG00000064393	-0.0238718	6.47884	-0.12479	0.901612	0.964183	-6.87227	notsignificant	HIPK2	28996	821	403.452	385.435	315.941	303.072	584.79	588.505	587.956	394.541	557.776	660.272	643.181	368.971	446.032	447.254	469.961	836.675	728.575	393.119	497.788	383.473	381.379	395.508	220.816	633.511	504.985	808.191	647.824	517.159	407.286	136.074
ENSG00000064419	0.128786	6.52582	1.24947	0.222183	0.601017	-6.10209	notsignificant	TNPO3	23534	822	715.817	694.755	351.525	349.184	372.216	426.387	428.054	499.104	465.278	552.338	377.252	488.082	367.011	401.112	497.659	526.068	460.543	348.993	399.697	555.25	546.641	568.768	372.481	722.387	363.608	531.538	466.38	619.837	532.369	566.581
ENSG00000064490	-0.186873	5.3846	-1.54271	0.134505	0.514583	-5.64611	notsignificant	RFXANK	8625	823	286.03	228.681	248.666	234.763	244.596	217.212	283.633	148.453	200.878	142.033	256.326	256.98	226.882	253.321	276.101	274.393	139.71	164.909	181.418	188.074	212.335	169.562	309.365	237.68	307.225	184.245	152.318	201.232	159.244	224.317
ENSG00000064545	0.0121392	4.46968	0.0909735	0.928183	0.972514	-6.6523	notsignificant	TMEM161A	54929	824	143.567	117.117	91.9903	102.57	81.7208	110.907	122.344	54.8125	181.764	123.925	120.39	134.482	101.431	113.729	144.858	118.077	99.5617	132.624	107.497	128.427	139.953	117.532	105.383	180.378	78.4246	111.224	76.2513	132.361	98.0932	135.243
ENSG00000064547	-2.36663	1.64824	-3.16046	0.003854	0.0680025	-1.97842	downregulated	LPAR2	9170	825	63.1982	63.1982	67.2772	64.5579	151.046	142.907	139.926	39.4384	0	0	139.421	152.529	137.612	140.668	143.643	64.2963	64.2963	58.8577	57.4981	0	6.43676	0	81.9895	0	336.51	0	0	1.95189	0	0
ENSG00000064601	0.153939	8.49786	0.793196	0.434557	0.739002	-6.5514	notsignificant	CTSA	5476	826	2046.68	1907.86	1646.71	1682.44	1603.11	1706.85	1720.56	1372.83	3585.51	1703.58	1758.63	1670.09	1589.99	1605.07	1593.14	2083.77	1980.68	1938.08	2009.55	2336.63	2321.89	2212.69	866.656	555.933	4017.37	2489.98	2292.65	2210.21	2268.39	2297.81
ENSG00000064607	0.156151	6.82991	1.42695	0.16502	0.550027	-5.8755	notsignificant	SUGP2	10147	827	672.612	620.975	450	483.277	505.761	495.231	491.691	866.521	744.429	627.864	539.559	507.217	472.664	488.721	515.668	624.929	614.601	581.324	634.108	682.661	677.253	689.791	359.173	477.246	654.606	697.631	749.379	739.205	631.353	583.246
ENSG00000064651	0.0617668	5.76792	0.296349	0.769224	0.907226	-6.80727	notsignificant	SLC12A2	6558	828	491.324	411.835	196.747	191.291	208.442	218.877	220.799	411.471	388.328	474.692	255.378	231.558	159.75	263.942	276.153	467.525	261.008	181.519	257.112	374.788	378.249	395.094	161.489	269.868	76.8186	327.007	424.411	438.144	357.202	284.506
ENSG00000064652	-0.138832	4.50803	-1.3797	0.178961	0.564664	-5.72861	notsignificant	SNX24	28966	829	138.132	153.199	113.649	67.1947	125.18	134.561	138.998	93.058	108.129	128.851	121.214	148.833	127.902	145.892	132.111	191.033	128.884	62.3411	138.929	104.081	107.654	98.0098	100.132	117.086	162.298	101.354	98.9324	93.4548	101.239	111.617
ENSG00000064666	0.131886	7.22747	0.607943	0.548289	0.798764	-6.69205	notsignificant	CNN2	1265	831	676.289	551.156	589.354	668.386	1039.9	1033.88	1114.5	470.929	368.11	306.824	1219.76	996.656	883.743	972.832	1077.28	788.185	1072.7	921.221	1347.99	616.238	589.148	600.295	814.169	1131.74	1894.53	631.058	522.471	745.647	694.195	580.15
ENSG00000064687	-1.40301	5.46736	-3.28175	0.00284157	0.0571768	-2.18899	downregulated	ABCA7	10347	832	340.857	322.929	318.792	324.308	530.242	554.843	535.498	342.615	196.856	71.1521	595.9	563.747	511.864	521.182	549.712	344.696	303.324	303.324	311.598	141.829	157.098	144.409	160.18	0	1278.31	140.398	142.411	160.415	103.643	110.718
ENSG00000064703	-0.161102	4.33067	-1.2079	0.237527	0.613507	-5.89802	notsignificant	DDX20	11218	833	126.541	129.561	88.2871	62.1134	127.949	129.126	128.584	58.7597	80.0029	113.681	116.397	133.758	130.632	128.547	133.986	115.346	103.266	74.072	147.56	80.2865	82.6917	87.9754	90.8463	171.156	142.659	91.5004	73.4554	84.0088	87.266	85.0837
ENSG00000064726	0.13017	6.25479	0.980989	0.335279	0.674927	-6.3902	notsignificant	BTBD1	53339	834	498.7	467.659	336.042	334.801	301.47	329.717	326.101	437.866	511.646	575.954	267.911	314.431	372.939	350.749	350.538	415.972	371.272	327.814	414.73	475.897	476.566	494.542	259.836	527.039	204.003	498.933	473.658	464.228	479.793	458.093
ENSG00000064763	-0.197505	2.54766	-0.926073	0.362586	0.693099	-5.72631	notsignificant	FAR2	55711	835	47.829	39.2966	16.899	38.23	35.3696	34.9237	34.6104	42.3862	25.6699	17.0585	25.5117	47.1661	29.0987	34.2133	33.0841	58.4283	30.6979	10.4334	17.8993	29.8954	28.9835	30.315	22.6153	9.95145	72.2574	28.7293	35.5046	34.3754	35.9031	19.3635
ENSG00000064787	-0.563993	0.81096	-1.28937	0.208172	0.590741	-5.02694	notsignificant	BCAS1	8537	836	9.81297	5.30434	13.1944	1.92286	19.1121	19.4263	19.3179	7.3352	1.22164	3.76896	16.3284	23.5239	15.176	23.7487	16.75	10.1619	2.27181	23.6878	25.9421	4.81987	4.50864	4.3286	37.8483	12.3752	5.24269	3.08222	5.49946	4.93731	3.47572	5.89296
ENSG00000064886	-1.82009	0.497395	-2.90874	0.00716418	0.0985269	-2.40275	downregulated	CHI3L2	1117	837	22.9458	15.0525	17.6836	17.6836	37.1276	37.1276	37.1937	0	1.43996	0	36.5101	37.4192	34.7828	37.7525	35.0252	16.1307	12.184	17.4462	16.1307	2.13131	0.0662085	0	77.3952	2.22799	47.0297	0	0	2.88179	0	1.18481
ENSG00000064932	0.085992	4.26072	0.39379	0.696819	0.873011	-6.53558	notsignificant	SBNO2	22904	838	166.152	120.762	84.6823	85.8462	37.5511	173.899	109.23	65.873	48.7147	88.7508	227.451	99.2272	83.959	69.0021	113.66	99.418	83.124	81.9601	107.565	82.6623	87.5913	155.623	91.2965	111.575	224.924	124.998	108.665	165.462	51.032	61.189
ENSG00000064933	0.0268413	4.61487	0.367331	0.716226	0.88229	-6.62089	notsignificant	PMS1	5378	839	160.006	176.196	98.9847	87.154	116.311	127.518	127.849	97.7567	131.315	151.576	96.1146	142.009	136.091	131.752	121.757	178.15	131.45	98.4486	108.411	124.609	122.313	136.632	116.203	144.062	126.334	135.668	117.784	122.518	131.065	127.12
ENSG00000064961	-0.129546	6.21697	-1.26792	0.215618	0.597753	-6.07288	notsignificant	HMG20B	10362	840	455.573	422.758	332.233	281.312	463.474	412.495	483.423	264.427	450.809	312.786	478.068	434.651	433.973	442.632	442.991	483.325	333.959	341.88	430.142	325.889	329.654	312.115	474.177	333.635	580.969	306.646	289.008	349.863	323.046	380.829
ENSG00000064989	1.95442	2.34329	2.09691	0.0454717	0.322311	-3.95337	upregulated	CALCRL	10203	841	250.449	224.088	0	0	12.8716	13.1915	15.2677	35.0808	123.039	61.7939	9.00228	0	1.19177	63.1015	12.3715	44.3554	42.5163	7.57302	0	126.647	128.549	125.948	21.6313	99.1644	43.1321	101.214	106.765	123.688	150.144	141.951
ENSG00000064995	0.0593407	5.95341	0.58556	0.563019	0.80647	-6.6888	notsignificant	TAF11	6882	842	504.969	459.48	205.954	205.954	268.611	298.322	373.038	274.69	335.299	263.729	443.292	292.649	330.855	274.326	310.288	403.943	287.491	270.508	379.076	259.632	332.365	394.342	417.741	334.564	293.299	327.415	261.162	300.427	333.647	340.316
ENSG00000064999	0.177772	5.12778	1.28669	0.209089	0.591369	-5.9549	notsignificant	ANKS1A	23294	843	297.187	267.241	108.189	121.499	155.322	173.653	178.69	214.649	153.063	185.781	316.405	130.314	101.774	124.628	155.388	180.325	159.029	170.343	171.674	200.259	184.867	220.132	146.289	203.384	221.988	228.427	199.305	217.591	235.846	161.787
ENSG00000065000	0.0818223	7.51284	1.06584	0.295904	0.655064	-6.30844	notsignificant	AP3D1	8943	844	960.095	952.668	872.205	851.161	823.791	910.211	819.659	1195.01	994.02	1061.18	1036.83	910.864	766.495	821.807	846.316	1003.1	884.259	912.731	959.77	1051.25	993.8	996.576	739.01	946.24	1061.37	1025.36	1057.56	957.352	1005.75	952.605
ENSG00000065029	-0.0557746	5.24673	-0.611644	0.545873	0.797853	-6.60491	notsignificant	ZNF76	7629	845	240.957	211.736	150.858	177.644	193.23	227.998	199.727	195.452	204.84	194.464	228.965	222.131	177.974	183.133	194.993	236.123	169.158	156.983	205.685	182.104	189.103	189.263	184.364	126.061	326.166	176.717	199.097	206.937	177.789	204.056
ENSG00000065057	-0.0337675	2.5257	-0.158577	0.875179	0.9542	-6.13789	notsignificant	NTHL1	4913	846	44.8031	43.5661	37.381	31.196	31.61	17.2583	33.7838	13.119	44.3061	28.465	25.5984	36.3267	22.1084	23.918	31.0918	21.5807	19.1067	19.1067	29.0028	40.1992	27.4311	37.7406	31.827	61.0339	9.55051	28.9038	27.1589	37.6933	33.4279	45.7073
ENSG00000065135	0.0271718	7.85598	0.320236	0.751247	0.898678	-6.82551	notsignificant	GNAI3	2773	847	1260.58	1120.35	1716.34	1363.16	1087.32	1101.51	1096.74	985.328	1097.27	1240.85	939.708	1077.88	1417.81	1277.96	1167.95	1553.98	1087.83	812.562	1054.72	1275.12	1269.44	1281.04	1242.84	1500.8	1135.16	1207.62	1117.49	1250.01	1284.94	1157.77
ENSG00000065150	-0.0650505	7.4388	-0.375284	0.710372	0.878347	-6.80736	notsignificant	IPO5	3843	848	1302	1231.94	1042.64	839.829	823.064	931.417	943.299	670.138	889.517	1023.03	701.973	634.103	999.659	615.744	1550.04	836.615	647.321	681.738	877.178	964.204	950.777	1018.22	1057.95	1709.14	327.344	908.174	944.653	1401.19	1110.36	539.003
ENSG00000065154	0.186138	6.14733	1.77497	0.0871426	0.443045	-5.34338	notsignificant	OAT	4942	849	520.94	445.133	322.606	262.666	290.303	300.693	303.319	372.974	601.441	307.469	264.125	327.013	309.81	319.592	336.796	520.273	309.599	261.999	365.132	420.47	449.087	459.485	316.495	399.041	277.085	400.102	380.73	454.219	455.762	470.7
ENSG00000065183	0.0206368	5.33994	0.119277	0.905936	0.965591	-6.80136	notsignificant	WDR3	10885	850	355.452	330.665	197.283	168.955	180.778	188.139	186.831	116.902	203.107	314.227	139.727	262.381	289.227	169.881	163.329	194.723	164.034	123.901	210.068	249.206	254.78	263.108	160.72	435.28	96.44	256.65	249.843	213.199	277.326	182.663
ENSG00000065243	0.198984	5.64544	1.50666	0.143471	0.526766	-5.72359	notsignificant	PKN2	5586	851	334.904	318.481	206.26	171.591	204.459	213.538	211.079	283.57	322.399	411.761	164.432	247.125	196.51	209.39	237.826	370.173	294.447	186.788	248.829	314.006	314.978	329.958	145.471	283.769	175.79	337.451	332.245	311.121	360.862	262.913
ENSG00000065268	-0.315499	5.12021	-1.69374	0.101784	0.467528	-5.38982	notsignificant	WDR18	57418	852	216.572	199.632	165.75	186.6	224.33	242.482	296.331	83.6038	117.439	145.801	258.673	237.625	252.194	229.366	269.247	201.521	184.58	159.821	170.246	149.701	138.034	101.449	323.675	378.906	124.642	144.636	104.756	155.11	110.228	146.147
ENSG00000065308	-0.0461248	6.69381	-0.143829	0.8867	0.959094	-6.87177	notsignificant	TRAM2	9697	853	978.825	879.761	361.741	364.837	370.966	449.876	443.602	680.851	691.654	834.155	830.283	368.399	203.209	695.725	723.572	560.974	551.687	424.761	614.633	804.365	738.494	787.958	491.406	881.354	39.7246	557.251	701.633	950.482	548.819	451.778
ENSG00000065320	0.634521	1.5775	1.59587	0.122119	0.497169	-4.78486	notsignificant	NTN1	9423	854	14.6106	14.6106	13.305	10.6937	9.68457	10.1118	10.4321	38.6326	24.3491	11.0507	11.1669	6.9197	11.8486	6.39535	10.1707	22.2542	23.5599	15.7259	20.9486	25.5085	25.3292	25.6375	18.5572	26.4377	0	31.2652	28.1716	25.8644	23.4	21.6696
ENSG00000065328	-0.951175	-0.0406987	-1.9394	0.0629337	0.38293	-4.0814	notsignificant	MCM10	55388	855	10.1613	7.62836	5.09543	3.82897	11.4682	11.353	11.4882	0	12.0665	0.198828	8.80545	12.4608	9.32029	11.2252	10.1955	13.321	1.92286	9.52165	3.18933	2.16611	2.7057	4.01375	0	21.6863	9.81859	0	0.649251	4.15017	1.57596	13.3658
ENSG00000065357	-1.66692	4.93214	-3.09687	0.00451501	0.0745566	-2.63406	downregulated	DGKA	1606	856	391.256	326.24	284.25	350.621	652.284	659.687	671.69	146.245	0	0	657.654	657.273	646.1	663.832	650.828	358.479	374.733	269.082	351.707	41.7742	61.8262	92.8989	429.606	31.2162	1457.63	54.1797	60.9676	59.7855	71.6835	52.1585
ENSG00000065361	-0.46458	4.72427	-1.84343	0.0762332	0.420447	-5.06954	notsignificant	ERBB3	2065	857	99.9335	41.8043	199.335	175.502	209.957	210.892	211.437	134.011	129.281	125.902	219.841	220.303	207.407	204.735	212.75	456.824	87.1222	90.0287	177.804	85.4702	87.6841	94.5843	176.783	140.968	139.617	81.6153	93.8953	88.2434	82.8998	80.9474
ENSG00000065413	0.481545	4.73678	0.960143	0.345476	0.682013	-6.18217	notsignificant	ANKRD44	91526	859	675.055	501.419	27.2571	33.1006	140.336	142.021	142.346	210.955	68.4439	126.204	59.5384	346.495	16.3613	191.865	122.098	115.047	87.4992	59.9511	76.6469	271.288	269.234	268.622	76.6326	21.5717	650.454	125.712	276.614	332.154	284.442	286.119
ENSG00000065457	0.05328	4.48174	0.439003	0.664141	0.855474	-6.56063	notsignificant	ADAT1	23536	860	162.515	148.985	102.756	97.1184	89.7583	98.2819	100.137	101.641	154.204	175.127	89.7413	92.2572	94.4063	101.771	118.019	99.6301	99.6301	101.885	114.288	139.331	135.552	133.297	70.5634	102.203	122.106	143.308	135.105	151.695	118.437	121.372
ENSG00000065485	-0.62131	6.34573	-1.47473	0.151813	0.536828	-5.80132	notsignificant	PDIA5	10954	861	823.236	709.848	811.897	599.862	302.735	426.113	469.513	719.939	902.929	525.348	418.529	385.602	386.54	446.876	386.577	357.326	129.417	239.403	361.862	596.05	574.152	614.565	389.872	420.458	7.01767	562.472	603.806	641.166	558.848	559.418
ENSG00000065491	0.231916	4.13194	1.83571	0.0774013	0.42403	-4.95158	notsignificant	TBC1D22B	55633	862	82.7176	80.9116	58.3375	45.6961	96.0507	99.0609	100.431	98.955	69.5843	53.7694	105.927	93.0538	104.598	90.2412	95.1246	118.624	126.751	119.527	101.468	84.19	81.0966	81.6698	111.283	121.45	118.061	93.0361	84.552	83.9802	87.8282	75.527
ENSG00000065518	0.122948	6.95685	0.841277	0.407558	0.722262	-6.52366	notsignificant	NDUFB4	4710	863	1026.29	800.752	760.991	728.086	498.754	513.234	515.881	570.421	796.037	645.428	517.153	524.699	517.68	538.371	492.811	965.062	448.173	280.904	503.016	813.886	833.858	756.479	858.714	680.125	394.979	797.364	764.138	766.166	794.524	847.224
ENSG00000065526	-0.377371	6.44331	-1.17511	0.250176	0.622381	-6.18913	notsignificant	SPEN	23013	864	539.325	512.252	410.728	422.911	615.554	643.266	631.136	352.47	377.043	604.098	646.845	468.116	556.306	483.075	551.69	532.229	476.729	429.351	602.619	377.226	366.948	382.769	173.721	585.565	988.072	590.787	842.747	515.207	359.02	24.0624
ENSG00000065534	0.52163	3.72398	1.25429	0.220452	0.599603	-5.73225	notsignificant	MYLK	4638	865	59.6504	31.9812	62.0564	70.4775	57.452	61.8334	58.053	56.0583	169.402	126.152	59.9434	60.1889	59.8206	54.1738	56.4448	156.973	95.6195	99.2285	96.8225	110.664	117.36	114.768	17.5883	160.759	0	105.311	116.298	135.325	110.406	104.759
ENSG00000065548	0.100879	6.86727	0.73705	0.467428	0.759393	-6.60651	notsignificant	ZC3H15	55854	866	651.085	604.032	825.61	620.286	495.764	503.836	522.461	599.065	589.949	770.665	460.924	495.663	672.229	520.622	506.4	938.361	534.558	289.881	553.38	707.249	741.135	717.901	645.772	850.083	286.485	757.16	736.249	669.299	685.938	655.527
ENSG00000065559	0.171572	5.6289	1.30757	0.202009	0.58491	-5.98984	notsignificant	MAP2K4	6416	867	274.417	191.727	213.165	226.437	212.47	235.791	244.422	225.462	307.827	379.96	169.272	220.472	248.482	229.147	292.934	359.339	370.569	188.855	276.649	261.447	296.236	313.344	218.959	336.623	118.178	349.267	255.259	238.646	336.397	272.723
ENSG00000065613	0.0811985	6.21167	0.896613	0.377825	0.701636	-6.46751	notsignificant	SLK	9748	869	470.715	409.158	364.017	269.63	336.605	352.486	345.097	503.98	386.061	390.162	317.197	328.71	432.52	379.148	347.544	436.239	378.786	338.774	399.305	412.23	420.848	430.824	254.88	430.221	419.967	472.545	410.627	400.823	488.895	268.408
ENSG00000065615	-0.965549	5.40729	-3.50901	0.00159092	0.0420536	-1.63343	notsignificant	CYB5R4	51167	870	360.849	306.258	310.252	218.379	390.654	397.264	397.14	269.694	118.891	84.0143	371.337	450.212	413.945	424.476	425.335	316.408	175.269	165.949	237.85	143.301	143.309	151.82	190.024	35.2915	862.497	95.7139	121.826	143.103	95.6065	145.467
ENSG00000065618	-0.360385	0.253601	-0.718753	0.478448	0.764617	-5.41612	notsignificant	COL17A1	1308	871	0.114423	1.35109	6.29776	1.96942	12.6648	12.8234	12.6937	3.93865	5.88864	11.7386	19.4455	7.75616	11.1338	8.98139	11.2663	29.368	8.963	4.01633	10.1997	2.96447	2.87385	2.78005	6.5487	9.79869	5.8987	4.46902	4.07165	6.15785	6.88636	0
ENSG00000065621	-0.0852479	1.14559	-0.542815	0.591696	0.81893	-5.70529	notsignificant	GSTO2	119391	872	14.7783	8.95506	8.95506	16.2341	10.7399	12.4377	13.0742	10.2879	9.71513	8.56968	14.6208	10.4982	11.4326	9.34382	12.4221	13.4515	9.812	11.9957	5.44457	9.73082	9.44695	11.2044	9.34504	16.7905	13.3541	7.15622	9.1351	12.0485	14.0273	10.5093
ENSG00000065665	0.188981	4.5657	1.33817	0.191965	0.577101	-5.79491	notsignificant	SEC61A2	55176	873	163.772	141.19	172.927	138.749	95.5042	98.1779	98.6277	128.292	101.219	140.539	95.6184	97.1582	93.3992	97.5205	98.5169	206.453	113.683	52.04	70.9601	150.175	149.669	152.687	94.2366	136.135	141.936	152.544	163.368	155.805	148.151	140.859
ENSG00000065675	-0.842449	2.88702	-2.93574	0.00670918	0.0949474	-2.56005	notsignificant	PRKCQ	5588	874	52.1593	41.3738	46.7666	48.1148	75.166	75.2478	77.2275	16.9838	21.4159	19.446	62.139	74.0196	65.6257	85.5127	76.301	40.1622	41.5103	44.2067	44.2067	18.0521	18.4272	19.3034	45.8166	17.2542	154.649	12.4153	13.1041	16.4616	43.9246	18.6139
ENSG00000065717	-0.349583	1.61906	-0.901905	0.375057	0.699872	-5.5934	notsignificant	TLE2	7089	875	14.4331	14.4331	18.5152	13.0724	27.8045	28.3785	29.9911	9.25737	24.0557	0	27.5251	28.5709	27.9733	28.8324	28.4962	28.2367	20.0724	17.3509	20.0724	9.08322	9.35915	9.91589	18.2305	12.8044	50.7867	9.53785	9.2764	8.94025	8.6788	11.6295
ENSG00000065802	-0.0415922	5.32233	-0.434872	0.667101	0.856733	-6.70946	notsignificant	ASB1	51665	876	196.278	178.39	192.7	186.737	232.487	235.59	234.824	177.171	141.51	227.397	235.917	223.225	235.839	226.703	244.456	283.235	211.684	197.374	192.603	174.098	178.572	179.427	200.872	268.175	297.809	186.301	191.31	195.748	170.598	159.645
ENSG00000065809	-0.27313	6.59656	-1.93712	0.0632242	0.384041	-5.0791	notsignificant	FAM107B	83641	877	637.394	521.353	401.658	415.364	523.01	624.967	648.088	460.706	571.952	404.293	701.498	437.119	532.483	642.158	929.401	931.031	652.352	258.545	366.362	464.379	415.289	465.722	407.983	342.607	974.755	377.662	386.175	515.835	407.353	314.374
ENSG00000065833	0.292398	5.4238	0.543058	0.591531	0.81893	-6.68752	notsignificant	ME1	4199	878	234.273	205.302	201.163	204.267	164.701	176.353	168.624	373.798	505.597	516.409	132.755	147.101	260.676	166.867	186.381	458.785	429.814	213.568	311.862	409.4	401.379	397.134	181.211	194.597	0	432.159	406.503	400.829	375.318	345.759
ENSG00000065882	0.295963	5.63505	1.57212	0.127533	0.505765	-5.63001	notsignificant	TBC1D1	23216	879	244.084	246.799	253.588	235.938	224.357	189.882	222.545	289.659	505.145	172.122	159.143	226.753	191.861	202.043	242.597	307.684	276.458	254.735	294.108	323.289	317.519	351.825	143.681	91.768	455.156	326.179	332.242	432.341	338.705	259.713
ENSG00000065883	0.00169842	6.10783	0.0190723	0.984923	0.994057	-6.86951	notsignificant	CDK13	8621	880	380.818	334.977	252.651	275.104	412.179	400.314	390.881	333.418	324.023	476.437	375.968	334.714	313.794	352.081	436.731	487.845	365.291	325.999	439.198	312.14	304.993	322.544	285.73	459.023	335.317	433.435	346.937	382.451	391.451	227.502
ENSG00000065911	-0.0838469	6.61826	-0.409268	0.685561	0.866865	-6.79603	notsignificant	MTHFD2	10797	881	378.606	313.697	402.56	390.196	688.726	707.703	695.532	807.128	217.333	318.279	649.159	672.223	755.939	689.133	706.129	1117.72	898.267	390.592	476.364	382.113	375.941	392.862	559.026	780.766	577.741	385.357	367.585	372.991	399.737	407.933
ENSG00000065923	0.100094	4.47582	0.46931	0.642604	0.843517	-6.54856	notsignificant	SLC9A7	84679	882	91.2465	103.012	81.6206	114.776	154.424	150.744	152.922	150.433	125.294	103.745	83.0472	93.523	83.2427	103.803	119.307	191.661	169.201	75.081	139.254	90.8752	92.2943	93.6028	38.2113	157.24	174.171	152.316	191.705	190.085	178.632	38.3954
ENSG00000065970	-0.133233	4.93349	-0.967331	0.341936	0.680739	-6.2762	notsignificant	FOXJ2	55810	883	201.578	156.412	84.6092	98.5064	193.681	199.307	201.14	129.614	147.704	154.237	215.526	178.445	172.942	188.125	218.336	187.986	204.2	165.982	179.879	122.279	121.482	133.361	113.58	164.334	296.495	124.132	142.828	150.01	128.777	104.46
ENSG00000065978	-0.121843	9.41651	-1.2577	0.219236	0.598166	-6.06203	notsignificant	YBX1	4904	884	3718.77	3247.93	3888.8	3746.02	3943.1	3949.54	4175.05	2167.88	3133.66	3633.81	4152.23	4083.5	4017.06	4077.09	3857.28	4367.57	3034.61	2871.12	3381.2	2940.44	3009.07	3204.45	4625.79	4932.48	3739.22	3156.95	2913.44	2869.05	3025.61	3310.85
ENSG00000065989	-2.19265	2.42395	-3.52062	0.00154403	0.041285	-1.23089	downregulated	PDE4A	5141	885	84.3046	85.6688	77.484	78.8481	174.218	173.969	174.67	52.9826	5.28504	0	170.487	175.267	170.403	171.452	179.88	86.483	96.0319	67.3851	75.5699	2.98863	6.15142	3.64365	72.0484	0	403.472	1.21711	1.3429	6.24876	4.06838	0
ENSG00000066027	-0.254465	5.21075	-1.77067	0.0878708	0.444227	-5.27584	notsignificant	PPP2R5A	5525	886	220.817	220.817	149.035	155.332	235.423	251.987	250.86	184.855	191.316	106.838	224.081	215.479	279.091	251.844	274.919	268.055	213.904	153.456	184.939	147.149	145.541	156.664	203.195	146.048	382.089	147.293	124.884	191.817	148.659	124.884
ENSG00000066032	-0.057254	0.565262	-0.221894	0.826061	0.932874	-5.71102	notsignificant	CTNNA2	1496	887	12.1108	11.5191	3.23468	6.1934	6.77657	7.72264	6.98618	5.56811	8.86805	6.2281	6.25968	6.99866	7.60329	9.14844	6.79712	2.18319	3.36667	19.3438	8.69237	7.84097	5.51793	10.5567	10.298	5.67804	6.33803	5.28424	6.0904	8.24018	11.1289	7.8371
ENSG00000066044	-0.121016	6.17085	-1.25447	0.220388	0.599603	-6.08773	notsignificant	ELAVL1	1994	888	348.84	379.563	347.56	304.034	424.461	435.558	442.658	241.149	342.128	471.677	449.944	404.756	398.908	435.412	462.972	418.61	436.532	305.956	421.17	308.213	311.168	318.213	422.421	548.521	326.86	321.935	318.581	344.465	329.717	283.196
ENSG00000066056	-0.446418	1.55014	-1.04024	0.307426	0.660601	-5.44873	notsignificant	TIE1	7075	889	9.99577	14.9833	13.7364	9.99577	30.6211	30.6211	31.0164	0	56.8073	3.86059	29.0061	30.1905	30.0129	32.3816	29.6576	52.4828	18.8171	15.0765	17.5702	9.7392	9.7392	9.7392	19.0869	43.3335	4.24202	6.89337	10.1504	19.6255	5.94586	6.47883
ENSG00000066084	-0.077197	5.86084	-0.419108	0.678442	0.863361	-6.76785	notsignificant	DIP2B	57609	890	331.81	252.82	217.148	232.436	352.652	363.146	361.072	311.887	270.97	390.27	252.797	394.483	271.434	295.169	405.167	401.497	410.415	299.575	319.959	264.82	264.221	275.754	66.6656	389.565	498.019	386.259	326.525	303.518	333.264	174.399
ENSG00000066117	0.00213033	5.63652	0.0236664	0.981292	0.992697	-6.83904	notsignificant	SMARCD1	6602	891	296.139	222.421	182.376	213.32	275.389	292.238	300.436	173.083	259.759	242.638	304.667	284.597	266.207	283.771	297.817	333.803	319.241	196.378	311.96	227.823	213.466	231.996	238.13	326.946	366.539	226.913	237.201	245.303	250.207	187.761
ENSG00000066135	0.221904	4.76939	1.61933	0.116962	0.490572	-5.43939	notsignificant	KDM4A	9682	892	227.871	204.378	79.7309	93.4355	101.725	120.939	126.906	140.909	156.343	202.643	152.392	136.478	69.873	105.698	123.436	145.801	154.937	115.129	145.801	166.038	164.397	184.479	99.6274	121.234	153.336	159.206	187.656	188.898	161.845	162.699
ENSG00000066136	-0.103765	5.63505	-0.93577	0.35766	0.689245	-6.3995	notsignificant	NFYC	4802	893	303.565	235.801	263.144	232.235	269.97	316.674	310.122	241.415	216.219	157.26	305.272	305.21	279.286	291.763	311.12	278.456	263.001	198.804	310.554	217.283	223.856	207.14	318.583	249.545	414.833	223.793	215.005	224.95	210.721	216.35
ENSG00000066185	0.500347	0.231374	1.41203	0.169326	0.553433	-4.79551	notsignificant	ZMYND12	84217	894	12.9261	10.4833	6.41195	0	3.74875	3.9196	3.78932	3.94287	14.922	9.43243	3.73076	4.69355	3.38416	4.11588	3.1916	10.1056	5.21999	7.66281	2.77716	9.46023	9.66835	9.39109	4.6725	4.12355	1.37877	11.2233	8.91263	9.95244	9.06667	8.06537
ENSG00000066230	0.433858	2.04745	2.08117	0.0469987	0.328667	-4.07899	notsignificant	SLC9A3	6550	895	32.4915	17.0701	17.0701	7.43179	26.6776	9.22504	20.0797	27.2219	48.4778	12.7057	16.4712	15.3847	17.4434	15.9566	15.2132	42.0353	25.6501	15.0479	26.6139	23.7124	30.7186	25.7726	9.89153	21.8156	14.039	27.3191	29.2062	30.2928	28.2913	30.6359
ENSG00000066279	0.466001	2.51596	1.89454	0.0688751	0.399682	-4.48343	notsignificant	ASPM	259266	897	35.6471	8.99306	48.5146	23.6988	29.2237	29.7571	29.801	30.1143	63.8788	19.0354	10.9053	26.1663	12.3476	23.5501	22.7116	40.2065	17.2289	53.9931	33.7728	31.8476	32.9656	36.9845	17.7691	29.3756	25.6826	37.3142	30.4048	56.6671	48.5503	49.8583
ENSG00000066294	-2.65286	3.35854	-4.43365	0.000138538	0.0226231	0.917033	downregulated	CD84	8832	898	216.81	219.57	219.57	218.19	444.96	444.463	444.735	4.78083	259.406	0	432.354	461.436	432.835	456.74	476.67	191.465	201.127	208.029	188.704	21.7843	23.2181	21.7737	0	0	1329.86	0	6.4268	44.5412	0	3.47639
ENSG00000066322	0.0666333	6.96686	0.576657	0.568933	0.808874	-6.7125	notsignificant	ELOVL1	64834	899	691.115	543.598	453.93	476.347	715.548	751.85	766.567	360.658	605.592	599.004	727.289	730.524	743.76	744.881	758.159	826.956	1099.57	518.182	720.656	561.939	552.416	558.902	828.043	900.505	747.197	568.526	526.175	566.052	563.388	600.962
ENSG00000066336	-3.01877	3.17643	-3.90249	0.00057	0.0292509	-0.463234	downregulated	SPI1	6688	900	645.539	644.187	649.595	650.947	1529.1	1527.14	1531.83	0	0	0	1483.2	1655.19	1476.23	1506.32	1535.14	464.255	464.255	456.144	450.737	0	0	0	482.148	0	3983.35	0	0	0	0	0
ENSG00000066382	0.827358	1.62869	1.69317	0.101894	0.467678	-4.69674	notsignificant	MPPED2	744	901	21.1813	8.41806	21.1813	21.1813	7.7056	8.03749	7.96004	23.7337	68.9803	60.8461	7.50001	7.55475	9.08737	6.6516	9.44316	23.839	12.2361	43.5639	34.2816	40.8391	42.0181	41.0021	2.36443	0.330873	0	40.7585	38.2133	43.7143	42.428	37.6659
ENSG00000066422	-0.0985373	5.19454	-0.929611	0.360784	0.691711	-6.35514	notsignificant	ZBTB11	27107	903	249.522	196.343	131.563	152.834	218.423	223.927	221.128	159.139	149.71	178.522	200.313	210.636	203.314	231.283	244.008	233.956	152.738	183.678	233.956	155.159	157.562	164.81	163.806	228.241	299.485	146.025	181.167	186.179	190.11	120.546
ENSG00000066427	-0.203089	4.76315	-1.27329	0.213733	0.594587	-5.91662	notsignificant	ATXN3	4287	904	178.501	134.663	120.05	88.7372	185.083	187.149	186.131	142.399	100.297	90.5411	176.233	176.874	200.077	189.438	170.385	251.18	174.985	89.3966	146.804	104.757	107.438	105.992	170.599	95.6357	280.476	100.843	106.502	114.085	137.703	92.5425
ENSG00000066455	0.0133809	6.01702	0.0963332	0.923965	0.970574	-6.86125	notsignificant	GOLGA5	9950	905	419.824	408.437	390.408	301.212	262.93	283.452	283.352	572.054	386.616	388.748	268.076	292.489	312.004	282.619	263.229	495.488	301.914	191.842	255.418	401.379	409.212	400.906	300.103	271.328	179.675	439.855	402.834	377.04	400.021	378.245
ENSG00000066557	-0.065181	4.64502	-0.707127	0.485527	0.768854	-6.44543	notsignificant	LRRC40	55631	907	129.518	138.864	143.897	108.667	125.944	131.618	129.687	92.9165	155.026	146.4	103.506	133.827	148.282	152.743	162.568	214.117	137.185	71.7569	131.433	124.44	129.748	136.067	93.0633	168.975	127.569	133.782	107.526	118.311	148.35	89.7958
ENSG00000066583	0.354504	5.06205	1.4839	0.149379	0.533449	-5.69429	notsignificant	ISOC1	51015	908	179.706	167.041	148.619	117.532	120.386	141.495	136.022	133.55	331.122	264.429	129.646	128.055	147.098	134.266	128.415	267.468	162.694	169.603	269.771	225.785	247.983	245.988	160.433	210.578	25.0418	233.292	237.039	223.437	249.409	249.871
ENSG00000066629	-0.653253	0.91625	-1.08734	0.286469	0.649133	-5.2393	notsignificant	EML1	2009	909	5.59091	0	1.87363	13.0255	22.5973	22.2125	24.5845	4.26595	17.6561	14.1846	23.0041	23.4163	21.7158	24.7562	21.5097	29.1972	24.2408	23.0017	16.8062	3.52099	5.09923	9.8342	3.27293	45.923	0	2.892	2.63434	5.57168	12.58	6.85998
ENSG00000066651	-0.0797566	4.20242	-0.802913	0.429014	0.734969	-6.27072	notsignificant	TRMT11	60487	910	111.66	109.563	68.3282	62.737	104.278	109.939	108.524	115.568	92.0171	63.1668	98.757	105.522	117.321	104.945	114.016	142.608	99.975	88.7926	99.975	78.0929	84.7815	82.3181	101.402	113.767	94.9256	90.2965	86.6067	81.3796	79.8422	70.5794
ENSG00000066654	0.0361886	6.09872	0.197758	0.844711	0.939965	-6.84894	notsignificant	THUMPD1	55623	911	261.278	230.035	241.282	286.898	474.057	470.105	472.165	333.425	313.332	336.666	323.345	399.965	395.415	385.946	455.172	853.664	533.106	245.666	440	260.176	275.494	278.366	302.663	394.702	532.762	447.165	247.316	304.999	636.005	140.449
ENSG00000066697	0.109978	4.95729	0.731301	0.470875	0.761372	-6.48365	notsignificant	MSANTD3	91283	912	127.036	101.817	180.913	178.621	187.693	186.516	191.157	78.4219	131.698	96.7028	187.548	173.575	192.93	185.099	193.932	220.264	177.85	150.338	164.094	146.558	135.115	131.853	235.016	238.672	248.073	136.88	136.713	143.319	147.216	139.236
ENSG00000066735	-0.590527	0.0223092	-0.864939	0.394668	0.712204	-5.30349	notsignificant	KIF26A	26153	913	0	0	3.26425	17.2477	10.8597	25.4487	6.53403	8.26955	0.363661	6.16131	13.3063	15.9556	13.4859	10.0733	16.0903	21.2456	7.26215	8.26097	8.26097	0	9.25779	1.43145	6.68904	25.1361	0.364335	2.87275	2.19921	6.24046	1.07664	1.48077
ENSG00000066739	0.0749076	5.6166	0.544606	0.59048	0.818074	-6.68634	notsignificant	ATG2B	55102	914	314.679	306.791	178.609	169.735	218.298	227.941	225.453	262.807	257.622	374.284	231.829	260.544	148.404	301.186	327.488	339.118	286.859	188.258	279.957	295.789	291.4	303.371	112.939	274.711	315.154	171.006	239.887	412.345	291.54	238.358
ENSG00000066777	0.0657191	6.22953	0.559599	0.580351	0.814084	-6.71469	notsignificant	ARFGEF1	10565	915	452.202	451.14	276.9	288.587	359.427	382.831	370.396	444.469	344.97	512.495	312.325	391.924	371.115	357.63	431.845	510.056	457.997	290.132	417.625	407.554	411.944	435.135	214.756	560.974	347.253	427.388	504.561	477.64	488.554	199.311
ENSG00000066827	-0.266013	3.05208	-1.18966	0.244504	0.618359	-5.60296	notsignificant	ZFAT	57623	916	50.5613	48.0062	31.3976	46.7286	56.058	63.1026	64.5481	27.4413	10.4947	48.8738	74.8268	55.9188	49.6475	57.2671	65.0122	53.456	43.2354	29.182	57.2888	29.9361	32.3519	30.3636	35.747	58.6748	97.5523	34.8751	32.3666	46.7592	23.8376	21.7367
ENSG00000066855	0.0243013	4.4926	0.192364	0.848892	0.941971	-6.63724	notsignificant	MTFR1	9650	917	141.546	131.436	76.2908	50.5564	106.08	122.791	130.296	131.661	115.939	143.715	100.579	114.357	118.205	136.328	147.189	162.068	132.657	113.356	144.605	106.272	110.003	134.573	67.4025	176.935	86.7935	145.577	91.5807	118.827	117.337	95.8011
ENSG00000066923	-0.0241627	2.56214	-0.117211	0.907557	0.966045	-6.13323	notsignificant	STAG3	10734	918	29.0409	17.9431	10.3133	16.5558	37.7892	42.3155	40.2099	32.8992	19.643	39.5273	39.0847	40.2318	37.2101	41.0992	39.9521	61.0582	54.1221	30.5392	39.5562	22.4046	22.1515	25.7622	27.604	27.0014	45.0781	21.1451	26.7689	27.3005	26.7968	18.4032
ENSG00000066926	0.166095	4.82955	1.26635	0.216171	0.597753	-5.93224	notsignificant	FECH	2235	919	223.869	186.919	103.108	100.404	118.804	135.92	115.863	89.3686	210.93	216.215	129.616	207.631	81.9811	139.413	118.651	196.403	142.331	100.875	143.232	173.053	175.876	186.067	107.858	173.395	133.227	129.365	172.552	200.998	151.295	181.315
ENSG00000066933	0.0703888	5.70601	0.516947	0.609389	0.828244	-6.70976	notsignificant	MYO9A	4649	920	449.481	392.884	201.974	224.782	214.041	223.282	218.919	272.316	320.898	419.72	218.15	243.567	180.295	232.063	277.307	279.963	252.932	213.229	221.677	328.901	329.754	331.801	146.05	304.495	196.841	333.047	348.713	352.664	355.213	251.069
ENSG00000067057	-0.395387	7.40726	-0.528251	0.601627	0.824065	-6.73572	notsignificant	PFKP	5214	921	1811.44	1577.07	1087.38	1101.79	344.673	1326.04	879.649	578.574	1556.85	1951.81	1232.05	509.747	627.975	884.067	1303.38	972.875	828.849	805.281	1061.91	1777.06	1438.59	1330.44	1353.82	1714.75	0	1123.23	1526.2	1793.43	1265.26	1515.12
ENSG00000067064	0.336881	8.9717	0.75414	0.457271	0.752579	-6.58115	notsignificant	IDI1	3422	922	203.226	107.202	6715.81	5157.62	2837.3	3350.61	3035.88	3170.86	2890.56	4023.73	2338.34	3471.43	3291.41	3179.42	4164.82	5959.53	4222.84	1557.13	2662.88	2916.81	3216.11	3138.24	2948.41	2752	1800.59	2785.44	2767	3248.66	2733.29	2722.01
ENSG00000067066	0.172647	6.67152	1.32343	0.196756	0.580951	-6.01147	notsignificant	SP100	6672	923	817.017	687.083	459.893	408.542	406.477	427.573	452.96	811.558	525.236	451.706	418.211	550.498	426.934	420.543	395.028	719.599	562.433	297.119	364.031	684.795	617.117	648.264	471.541	365.145	692.132	653.502	704.906	678.365	602.658	560.584
ENSG00000067082	-0.0053655	8.44274	-0.0301282	0.976186	0.99158	-6.87134	notsignificant	KLF6	1316	924	2782.13	2638.66	1865.93	1723.24	2240.2	2090.44	1863.49	1907.67	1555.52	1202.81	2281.46	1191.16	1083.32	1759.29	1731.04	2768.01	1539.92	810.083	1392.55	1819.38	1576.7	1709.57	1968.74	1435.18	3107.19	2385.3	3204.39	2473.45	2116.03	729.237
ENSG00000067113	0.406213	4.35467	0.9176	0.366927	0.696171	-6.2491	notsignificant	PLPP1	8611	925	137.084	116.162	78.6755	83.0344	61.4193	92.2603	93.8687	246.102	186.664	183.987	77.1384	79.9354	83.593	87.3366	85.6584	267.444	202.062	82.6296	108.783	171.364	188.84	191.351	78.3215	99.2051	0	186.25	176.611	187.756	181.129	181.258
ENSG00000067141	0.129611	4.40579	0.294756	0.770428	0.907847	-6.63669	notsignificant	NEO1	4756	926	211.05	159.152	94.5685	81.8823	83.6346	92.6009	93.1301	220.367	205.993	180.324	135.494	81.6998	63.2182	116.626	73.2094	166.704	122.879	95.1998	125.185	179.454	174.216	185.836	79.9265	142.559	0	168.792	199.388	211.48	164.354	143.535
ENSG00000067167	-0.0661078	7.83266	-0.827956	0.414931	0.727025	-6.53094	notsignificant	TRAM1	23471	927	1117.09	971.137	1385.96	1074.07	1188.17	1264.37	1235.42	1370.94	1018.1	1222.67	1004.09	1324.75	1179.35	1444.68	1371.8	1543.98	1264.36	915.603	1266.67	1081.16	1082.37	1169.11	1193.08	1451.72	994.087	949.887	1073.42	1185.22	1135.65	1053.99
ENSG00000067177	0.234104	3.44096	0.667769	0.509931	0.778322	-6.18393	notsignificant	PHKA1	5255	928	42.0684	22.4945	74.6915	90.537	39.7311	48.1576	41.9736	82.8729	88.6595	98.6545	63.0829	42.7224	80.4329	19.7475	61.1023	102.629	57.8886	45.7714	83.9871	84.8988	85.6946	88.1348	28.3206	83.5561	2.54405	101.303	61.2954	99.8773	77.5362	42.1628
ENSG00000067182	0.000108929	7.25313	0.000918024	0.999274	0.999778	-6.88037	notsignificant	TNFRSF1A	7132	929	871.002	818.587	701.49	777.324	859.658	900.607	933.055	525.05	562.315	586.641	888.688	831.371	894.356	888.996	951.542	740.297	638.813	802.749	963.34	706.413	633.793	707.541	1084.15	1090.36	1148.85	726.595	637.137	779.914	671.431	686.04
ENSG00000067191	-0.108144	3.29512	-0.702535	0.48834	0.770294	-6.09051	notsignificant	CACNB1	782	930	39.8096	34.635	33.7726	38.0847	54.7843	73.2016	57.9487	60.4843	61.0201	47.6261	70.4331	53.954	58.7832	53.257	61.0236	67.3012	62.9891	46.6031	84.5497	39.5196	42.0037	41.5599	75.8953	39.9995	34.1062	47.4601	53.3846	42.2326	36.4575	39.2455
ENSG00000067208	-0.0443897	5.69741	-0.293081	0.771693	0.908047	-6.80304	notsignificant	EVI5	7813	931	324.586	288.216	298.319	260.939	210.761	229.647	222.042	316.865	311.174	319.969	254.989	203.741	335.093	255.943	297.478	366.384	329.004	148.164	225.956	323.614	324.841	332.925	240.719	364.36	112.422	318.953	369.353	327.324	271.555	127.841
ENSG00000067221	0.233167	3.60986	0.578069	0.567993	0.80831	-6.32139	notsignificant	STOML1	9399	932	78.6586	70.9863	60.7565	78.6586	40.4022	47.6253	53.7737	93.957	125.681	175.534	48.8381	50.1213	48.6584	44.6805	50.4036	87.5312	74.744	70.9078	74.744	106.946	110.802	105.941	28.5415	58.7553	0	111.79	101.858	107.145	99.7282	107.787
ENSG00000067225	-0.324312	11.0447	-1.56744	0.128621	0.508151	-5.61043	notsignificant	PKM	5315	933	11668.1	11445.2	11282.6	11547.8	14285.3	15879.8	14529.5	2653.05	9867.75	15511.2	15292.2	14924.1	15793.2	15116.6	15619.5	11291.1	10896.1	10770.3	11560.5	8244.65	8413.56	8584.01	16102.8	21380.5	6526.47	8568.56	7604.87	7880.89	7539.47	8034.89
ENSG00000067248	-0.173538	5.49863	-1.34094	0.191078	0.576882	-5.93407	notsignificant	DHX29	54505	934	278.571	197.347	212.115	168.865	252.828	272.038	268.857	197.139	215.938	310.44	200.161	296.953	309.316	295.371	305.859	437.159	198.76	180.827	254.668	210.706	212.16	231.616	143.94	439.643	154.101	239.175	221.773	206.774	211.344	129.61
ENSG00000067334	-0.114171	6.54213	-0.96098	0.345062	0.682013	-6.41533	notsignificant	DNTTIP2	30836	935	445.029	424.137	755.993	600.912	498.883	518.888	511.205	419.621	319.957	500.12	506.149	440.876	573.532	528.925	585.698	490.875	433.021	336.598	452.306	457.346	456.539	462.282	634.463	653.082	437.872	521.2	504.757	494.646	388.543	307.938
ENSG00000067365	-0.00017586	4.13207	-0.00123512	0.999024	0.999599	-6.57452	notsignificant	METTL22	79091	936	89.4819	68.2751	82.1411	90.2976	102.597	113.447	113.112	54.8043	69.4259	60.428	113.907	111.085	105.754	106.336	109.45	151.295	138.244	61.5735	72.1769	67.7134	75.3575	82.222	99.745	148.671	132.925	76.3997	79.67	82.0891	71.651	67.664
ENSG00000067369	0.199475	6.41744	1.08487	0.28754	0.649652	-6.28866	notsignificant	TP53BP1	7158	937	532.113	486.558	278.783	329.894	342.8	362.083	352.126	512.813	597.179	693.233	366.077	319.81	342.131	372.83	489.747	599.045	535.712	423.492	511.268	567.22	559.21	592.596	293.066	575.639	138.057	669.127	642.336	662.53	514.726	275.483
ENSG00000067445	0.435987	4.62398	0.910349	0.370668	0.697582	-6.30326	notsignificant	TRO	7216	938	152.743	73.2712	107.33	142.422	104.922	112.541	108.942	168.701	310.749	185.563	115.452	100.84	83.3159	84.3218	107.352	220.528	339.219	105.966	131.768	192.843	213.337	236.042	94.6824	238.264	0	193.691	223.497	248.115	221.221	231.174
ENSG00000067533	-0.0357214	4.57103	-0.293597	0.771304	0.908047	-6.635	notsignificant	RRP15	51018	939	136.13	117.439	144.038	132.536	120.035	118.12	122.467	94.0457	116.561	152.355	130.729	111.639	155.773	89.4774	148.307	208.57	97.8589	64.7895	113.675	126.647	130.673	130.609	127.275	175.77	92.0589	139.779	133.967	162.839	118.752	59.261
ENSG00000067560	-0.0962777	9.44126	-1.5355	0.13626	0.516913	-5.69054	notsignificant	RHOA	387	940	4514.27	3949.41	3226.87	2895.38	3511.08	3829.49	3995.38	2996.24	3843.85	3328.27	3960.66	3832.12	3704.33	4414.5	4033.04	4431.88	4082.17	2605.55	3621.73	3406.24	3340.58	3344.63	3562.83	3569.84	4688.69	3010.16	2827.26	3354.66	3308.27	3314.11
ENSG00000067596	-0.102095	5.81142	-1.23905	0.225955	0.605334	-6.08708	notsignificant	DHX8	1659	941	325.251	312.455	219.393	220.556	331.695	322.015	325.695	264.343	267.826	334.005	291.321	326.029	305.087	331.344	357.92	329.26	323.443	250.157	323.443	260.023	255.269	246.448	240.644	268.509	443.658	272.868	233.855	302.155	248.418	244.379
ENSG00000067606	0.048131	2.90397	0.323411	0.748868	0.898402	-6.19274	notsignificant	PRKCZ	5590	942	57.8822	34.2642	35.8388	37.4133	37.4028	59.2936	44.999	22.4517	51.0349	48.2326	38.8891	30.207	27.4064	32.5316	26.118	53.8913	49.1677	18.4643	34.9969	29.4287	33.9972	31.3354	30.7457	47.5594	37.4712	44.8126	37.5869	44.0004	42.0959	69.2345
ENSG00000067704	0.0981228	6.94517	0.415493	0.681054	0.864467	-6.79368	notsignificant	IARS2	55699	943	959.143	882.756	641.941	544.838	458.704	498.7	482.444	576.073	997.165	1157.94	459.894	483.49	497.037	481.44	570.649	660.076	557.794	507.301	626.414	883.481	883.895	886.26	478.904	874.611	107.089	868.875	857.984	943.866	872.27	794.321
ENSG00000067715	-0.0815881	0.582972	-0.157718	0.875849	0.954427	-5.68486	notsignificant	SYT1	6857	944	0	0	11.1352	14.7089	13.7933	13.3827	14.0759	5.37278	9.39603	6.04332	13.9184	11.0122	15.6483	11.3582	13.6763	22.317	14.5739	15.7651	5.04399	4.04561	4.95232	4.91459	11.4124	8.73024	10.7419	8.85239	2.45184	6.11918	5.25424	3.04
ENSG00000067798	-0.281949	2.65784	-1.02903	0.312568	0.663952	-5.66373	notsignificant	NAV3	89795	945	47.063	33.7085	16.2449	13.163	36.9586	43.9026	38.6489	29.445	55.0737	27.3947	28.0352	75.0644	42.5058	33.4215	49.5802	24.4167	33.6621	65.5075	54.2075	31.7252	33.591	32.1471	15.4087	71.2794	15.4087	22.5015	46.0965	39.022	7.42802	18.7633
ENSG00000067829	0.0171573	6.21194	0.20393	0.839932	0.938094	-6.85241	notsignificant	IDH3G	3421	946	499.283	445.706	352.445	350.46	306.669	335.314	419.891	267.403	445.939	412.079	439.911	358.646	339.026	383.317	407.016	466.578	310.811	298.905	343.552	472.36	410.98	356.096	527.735	411.789	314.311	415.046	335.789	363.309	368.23	432.141
ENSG00000067836	0.449452	2.72909	1.10233	0.280016	0.644006	-5.65183	notsignificant	ROGDI	79641	947	42.9592	31.4784	28.9271	30.2027	32.4377	16.4062	32.3426	11.1864	79.3329	70.4443	42.9246	37.542	17.825	14.8221	33.6326	62.2943	48.2622	31.6789	49.5379	43.6422	68.8045	59.4645	31.685	0	59.8325	62.1886	44.9078	52.4434	49.4405	63.0385
ENSG00000067840	-1.79773	0.742906	-3.1499	0.00395699	0.0688585	-1.89275	downregulated	PDZD4	57595	948	13.2216	11.84	13.2216	17.3664	30.9169	38.6326	33.0597	9.43979	0	14.3408	32.4956	35.4252	31.1028	36.722	32.1594	21.1214	15.595	18.3582	21.1214	0.284772	2.63747	1.87115	8.75179	0	77.3665	2.37206	0	4.00499	0	1.60363
ENSG00000067900	-0.164474	6.35323	-1.38581	0.177108	0.562467	-5.92603	notsignificant	ROCK1	6093	950	440.084	459.963	350.629	302.738	518.835	498.459	482.323	445.535	383.775	451.342	453.812	486.162	535.897	481.125	468.05	695.157	520.764	293.06	401.491	358.58	360.708	365.895	253.166	434.751	674.929	409.552	519.484	417.446	339.622	209.883
ENSG00000067955	-0.0520268	6.84905	-0.384541	0.70358	0.875903	-6.80677	notsignificant	CBFB	865	951	1033.07	857.834	800.898	669.946	476.1	487.921	526.633	663.721	633.451	620.29	542.072	445.737	506.989	567.732	505.086	604.712	370.01	282.708	433.272	675.16	657.079	779.659	537.475	536.817	663.819	642.345	644.403	703.885	791.991	710.057
ENSG00000067992	0.225411	5.85927	0.783875	0.439914	0.744518	-6.54476	notsignificant	PDK3	5165	952	132.786	168.778	472.011	471.112	214.064	222.6	215.695	395.619	650.739	613.758	150.825	282.986	180.95	243.049	320.007	522.142	404.268	185.616	310.688	455.843	462.372	464.003	128.662	140.453	101.863	447.545	458.078	516.917	407.201	384.787
ENSG00000068001	-0.116474	4.73849	-0.830073	0.413754	0.726448	-6.36334	notsignificant	HYAL2	8692	953	187.536	156.354	86.464	96.1411	121.953	146.627	184.246	76.7884	186.594	146.113	146.548	171.991	158.714	166.201	174.506	193.16	174.881	122.194	103.915	142.117	115.264	142.45	184.438	206.197	71.5963	126.544	82.0922	132.627	133.446	129.293
ENSG00000068024	-0.0974978	4.91649	-0.589413	0.560468	0.805427	-6.57325	notsignificant	HDAC4	9759	954	231.848	202.858	125.972	124.711	155.662	164.467	157.653	176.59	118.692	176.59	312.55	184.031	101.631	108.084	173.246	188.727	143.352	125.706	139.57	183.039	151.078	169.843	102.878	89.0223	331.004	112.801	214.109	199.172	139.967	94.2991
ENSG00000068028	-0.178595	4.94038	-0.639667	0.527762	0.789071	-6.55995	notsignificant	RASSF1	11186	955	165.268	189.73	157.543	117.632	249.02	264.571	268.267	58.844	32.1483	72.9473	257.289	249.087	252.824	254.53	260.148	292.117	131.185	171.096	196.845	112.532	104.31	103.177	273.802	170.545	484.345	102.768	107.584	121.804	106.706	109.013
ENSG00000068079	0.141649	5.75424	0.902021	0.374997	0.699872	-6.4368	notsignificant	IFI35	3430	957	322.155	270.328	437.512	435.84	237.763	214.416	265.242	347.068	245.303	209.577	230.931	233.917	226.998	201.454	230.505	316.544	202.859	154.376	178.618	306.728	358.748	338.147	190.988	315.488	436.74	321.397	311.35	341.444	378.267	390.257
ENSG00000068097	-0.0811375	4.69442	-0.842148	0.407079	0.722034	-6.34643	notsignificant	HEATR6	63897	958	153.765	117.002	90.3479	115.163	143.172	155.087	147.625	100.965	133.517	177.619	129.787	164.806	136.478	152.696	168.109	170.074	182.942	107.576	139.744	116.114	115.954	128.458	101.31	169.564	150.663	141.157	112.829	140.226	117.783	83.2725
ENSG00000068120	-0.0837416	6.2047	-1.09356	0.283777	0.647286	-6.27283	notsignificant	COASY	80347	959	455.901	419.687	342.43	355.709	352.773	370.716	455.306	350.315	425.654	374.776	439.726	391.709	398.063	356.705	401.85	362.209	354.967	328.41	370.659	402.237	330.136	362.704	527.773	429.441	297.843	382.748	402.114	391.789	323.429	313.594
ENSG00000068137	0.570043	3.08203	1.24974	0.222086	0.600939	-5.58156	notsignificant	PLEKHH3	79990	960	59.7106	47.2651	31.086	46.0206	27.5544	21.6113	25.6728	92.8573	147.108	73.2667	31.6208	22.4425	16.6807	23.7454	34.8057	70.1298	47.7279	53.9507	67.6407	89.5006	85.7914	87.2763	34.0215	29.5006	0	80.5167	76.0868	96.4991	83.1515	91.1137
ENSG00000068305	0.212612	5.87215	1.62858	0.114979	0.488473	-5.55999	notsignificant	MEF2A	4205	961	415.138	391.171	188.542	214.688	243.589	268.716	251.066	321.922	404.745	401.869	207.84	272.389	216.786	293.998	253.488	490.599	330.093	194.281	307.579	358.429	359.062	384.042	165	369.183	215.614	345.598	372.298	426.159	425.424	306.786
ENSG00000068308	-0.13722	6.545	-1.42897	0.164443	0.550027	-5.87131	notsignificant	OTUD5	55593	962	556.267	519.538	422.818	420.369	528.158	565.2	579.13	462.607	443.757	388.199	627.979	529.411	491.216	544.372	555.064	478.221	486.791	408.436	529.641	419.722	395.699	404.776	677.423	397.649	682.384	417.575	429.249	431.592	406.279	414.364
ENSG00000068323	-0.0941405	6.7406	-0.630929	0.533375	0.790876	-6.67966	notsignificant	TFE3	7030	963	826.245	691.348	372.678	370.723	644.987	726.636	715.954	487.11	392.699	295.14	882.548	638.835	609.557	633.053	658.316	593.521	655.105	443.961	561.263	480.329	413.719	441.242	765.204	591.067	996.512	488.696	459.643	453.72	451.221	439.853
ENSG00000068354	0.0701153	5.11826	0.629474	0.534313	0.791507	-6.57618	notsignificant	TBC1D25	4943	964	158.34	148.427	150.229	144.822	153.35	189.028	186.882	182.988	197.185	252.392	225.639	157.486	194.021	143.307	164.748	214.146	269.117	152.867	196.123	193.672	191.874	167.933	219.478	150.6	118.527	214.939	213.681	179.205	169.942	144.157
ENSG00000068366	-0.528539	8.72193	-0.617674	0.541948	0.795667	-6.66371	notsignificant	ACSL4	2182	965	4420.1	3862.77	2337.57	2154.69	1786.82	1899.9	1837.23	6457.17	2882.78	5578.84	1533.1	1817.23	2081.83	2248.96	1994.31	3820.18	2671.93	1965.31	2676.91	4212.56	4208.22	4287.19	1762.6	2117.97	0	4191.95	4251.28	4082.49	4288.33	3853.37
ENSG00000068383	0.0487262	3.86376	0.637796	0.528962	0.789535	-6.29533	notsignificant	INPP5A	3632	966	85.3298	75.1618	76.0861	73.313	61.8519	86.1947	75.927	71.3682	81.3223	77.1311	67.8543	63.7431	67.6467	63.9507	76.4712	80.8105	60.4744	68.7937	72.4912	74.5281	66.4862	79.2498	75.157	93.4935	70.9658	79.2478	81.5525	94.0937	77.3168	70.0703
ENSG00000068394	-0.0340409	4.79931	-0.338293	0.737751	0.893292	-6.66745	notsignificant	GPKOW	27238	967	187.487	143.436	116.255	97.5101	143.565	162.634	181.888	113.031	108.789	132.12	165.121	160.062	166.799	163.221	164.814	179.719	156.287	115.985	163.785	116.48	138.239	122.617	225.788	174.353	144.129	117.972	119.537	125.099	123.366	138.964
ENSG00000068400	0.15451	6.67135	1.24254	0.224688	0.604331	-6.11194	notsignificant	GRIPAP1	56850	968	704.774	685.115	470.022	437.643	426.482	523.05	465.705	821.234	435.01	447.501	604.956	368.737	473.145	359.749	456.933	440.993	451.401	497.658	520.786	572.493	651.43	560.806	511.229	422.792	691.6	707.338	671.786	623.987	571.254	502.177
ENSG00000068438	-0.288088	6.13011	-1.82179	0.0795476	0.427903	-5.26384	notsignificant	FTSJ1	24140	969	422.025	414.454	570.198	479.348	363.81	407.362	466.796	258.157	243.502	408.247	441.4	411.509	367.546	436.755	419.79	373.714	367.225	137.936	246.091	307.556	380.133	336.088	482.372	697.147	181.686	317.524	318.466	320.284	330.517	402.621
ENSG00000068489	0.093605	1.9176	0.417257	0.679779	0.864112	-5.92447	notsignificant	PRR11	55771	970	24.5862	10.0809	9.11387	22.6522	31.7814	23.1284	22.9386	12.9686	30.9675	8.20413	37.1929	17.555	11.9244	15.6166	25.124	36.3267	15.0522	21.8213	24.7224	11.4522	14.09	19.5529	14.3826	24.9702	30.264	15.9628	19.5166	35.7392	14.809	14.0013
ENSG00000068615	1.74665	1.30416	2.55324	0.0166158	0.172279	-3.1115	upregulated	REEP1	65055	971	5.90178	0	12.4028	10.5454	6.65721	14.7567	10.3683	18.6104	99.6675	28.5465	2.44794	10.4833	0	13.1809	13.0661	78.8089	69.5217	11.0124	21.2283	35.1352	50.4877	39.9045	0	2.96968	0	47.7254	42.445	39.2882	46.8644	43.3059
ENSG00000068650	0.326186	6.38948	1.30959	0.201333	0.584206	-6.02615	notsignificant	ATP11A	23250	972	516.468	439.109	307.357	343.619	289.605	366.873	294.029	440.029	581.737	932.512	436.562	274.943	325.444	275.779	332.969	706.816	564.185	384.083	467.486	657.045	626.824	637.183	78.7809	672.555	201.028	755.584	795.884	608.889	561.315	419.512
ENSG00000068654	-0.0124652	5.77119	-0.0793463	0.93734	0.976164	-6.84921	notsignificant	POLR1A	25885	973	281.561	304.749	235.185	252.917	275.113	302.448	297.117	148.83	283.307	489.18	353.854	248.198	285.113	252.257	354.692	337.218	323.578	260.834	301.754	298.602	285.977	307.543	117.42	545.302	210.821	386.769	336.131	307.075	275.7	145.24
ENSG00000068697	0.139489	9.06442	1.11442	0.274891	0.639343	-6.23495	notsignificant	LAPTM4A	9741	974	3378.46	3456.54	3718.95	2880.06	2020.43	2218.2	2288.17	3292.1	3151.21	2791.31	2158.79	2169.7	2243.08	2278.12	2239.64	4634.49	1915.26	1473.8	2583.33	3335.76	3348.81	3453.3	2739.37	2348.75	2340.74	3303.4	3298.94	3305.19	3488.76	3345.35
ENSG00000068724	-1.1212	4.35448	-3.57646	0.00133665	0.0384777	-1.34041	downregulated	TTC7A	57217	975	172.654	167.237	109.001	121.19	228.083	240.152	233.918	72.9625	81.8037	31.7032	320.934	217.659	228.07	221.284	205.388	148.014	137.18	110.093	111.448	70.6135	44.4176	42.3474	42.1366	70.6251	521.53	47.0335	51.4955	68.4138	15.7533	44.1518
ENSG00000068745	-0.165553	6.72882	-1.4304	0.164037	0.549911	-5.87057	notsignificant	IP6K2	51447	976	570.537	453.523	502.226	442.77	631.025	649.381	726.947	450.595	639.967	385.776	740.59	691.909	626.409	657.177	681.893	1064.79	670.105	412.042	449.993	423.334	440.559	476.861	684.945	684.945	538.785	406.07	421.009	433.863	456.05	470.579
ENSG00000068781	-0.39558	1.62746	-0.606697	0.549104	0.799281	-5.66171	notsignificant	STON1-GTF2A1L	286749	977	0	0	10.4648	20.8003	38.3668	38.5908	38.1903	22.3336	17.0131	17.6782	38.087	37.2796	37.5679	37.1354	37.2507	66.4267	73.1143	7.45361	36.0282	7.40089	9.08205	7.65542	26.8873	25.5572	16.9113	8.4781	8.70879	8.10323	8.24741	7.95905
ENSG00000068784	0.14213	3.90368	0.991297	0.330313	0.671667	-6.02766	notsignificant	SRBD1	55133	978	112.442	89.6584	77.667	62.0782	59.3511	63.6579	63.3234	65.4217	97.9247	109.926	44.4338	79.0773	69.738	66.0661	63.8709	78.4086	59.2224	70.0147	82.006	90.8189	96.3102	97.3085	34.5468	103.553	71.5502	96.9342	102.482	94.5794	89.8698	80.4905
ENSG00000068796	-0.0809754	5.1729	-0.722447	0.476211	0.763607	-6.52448	notsignificant	KIF2A	3796	979	176.757	175.651	177.863	152.425	211.25	221.549	218.411	197.761	139.65	159.53	186.879	227.227	200.793	239.449	216.072	232.559	264.633	140.76	198.272	149.29	151.143	172.303	136.874	260.743	260.743	162.925	177.966	177.136	186.837	109.553
ENSG00000068831	-2.70438	2.28657	-3.59284	0.00128113	0.0375008	-1.08632	downregulated	RASGRP2	10235	980	215.138	209.765	221.855	221.855	472.097	472.473	480.682	0.887782	0	0	463.7	481.757	462.11	465.252	467.145	180.694	171.291	167.261	169.947	0	0	0	270.502	0	1145.57	0	0	0	0	0
ENSG00000068878	0.114063	7.43142	0.405172	0.688533	0.869121	-6.79565	notsignificant	PSME4	23198	981	366.629	353.764	1407.84	1333.07	787.291	777.745	743.526	1308.46	953.366	1429.03	687.993	360.698	1464.88	878.61	1513.72	1395.45	1149.41	765.894	1083.48	1205.42	1191	1195.81	655.279	1282.49	269.214	1157.42	1049.6	1508.69	919.437	348.434
ENSG00000068885	-0.02538	4.61031	-0.182858	0.856271	0.945174	-6.67467	notsignificant	IFT80	57560	982	151.557	87.5491	97.0048	70.8199	130.634	143.43	141.929	140.108	189.231	128.113	97.165	143.149	157.4	145.32	132.404	226.001	166.358	121.989	156.175	110.559	111.787	130.943	101.097	126.801	78.8203	133.571	166.305	111.803	132.067	65.3189
ENSG00000068903	0.0563556	4.32117	0.377561	0.708699	0.877683	-6.56331	notsignificant	SIRT2	22933	983	192.3	164.906	68.1539	107.205	57.9359	85.6725	122.195	103.894	104.569	103.894	112.335	90.9131	51.3906	115.988	103.506	137.543	92.6639	68.7671	88.5839	121.43	107.4	136.303	98.9189	98.9189	98.9189	88.2272	68.8258	122.463	111.752	186.618
ENSG00000068912	-0.0288444	6.53135	-0.130548	0.897098	0.961997	-6.87261	notsignificant	ERLEC1	27248	984	531.49	510.211	666.608	580.43	367.285	405.705	388.723	733.901	608.732	670.282	366.802	387.112	405.267	411.837	406.303	728.217	454.789	223.917	378.186	611.605	617.625	628.068	393.651	582.437	91.5917	603.448	614.298	624.466	619.178	604.92
ENSG00000068971	-0.173535	5.19928	-1.04712	0.3043	0.658832	-6.24268	notsignificant	PPP2R5B	5526	985	168.738	166.013	176.913	213.703	176.575	273.591	242.647	131.244	186	256.401	237.43	201.462	195.534	199.131	234.5	226.963	184.723	192.898	201.074	132.422	156.207	195.036	282.235	301.791	55.8761	195.873	165.9	185.15	171.895	172.294
ENSG00000068976	-1.86697	0.956808	-3.04656	0.00511334	0.080699	-2.14577	downregulated	PYGM	5837	986	25.5149	21.4933	24.1743	18.8122	49.4695	54.6334	49.7099	8.03804	0	0	59.5961	48.294	43.7561	46.5388	44.5695	46.4537	18.3027	18.3027	16.9622	1.94295	0.219648	0.228955	38.9606	0	112.886	10.9408	3.74857	0	3.96262	0
ENSG00000069020	0.250299	4.84769	1.63044	0.114584	0.48838	-5.44331	notsignificant	MAST4	375449	988	162.109	164.28	110.015	126.295	123.517	140.92	114.48	168.027	148.735	250.273	162.241	90.4966	81.8098	122.598	149.685	232.923	149.356	111.371	184.085	176.573	192.299	175.299	93.1881	198.788	70.342	185.958	217.191	214.743	167.953	150.579
ENSG00000069122	-1.55123	1.02035	-2.5744	0.0158246	0.167065	-3.10747	downregulated	ADGRF5	221395	989	30.8394	20.1348	10.7682	21.4729	35.742	35.8242	35.742	0	49.6711	0	28.1448	41.7402	39.8887	30.2079	29.8376	11.0095	12.3476	29.7426	20.376	6.06641	6.11226	6.06641	32.2207	61.6847	0	0	7.24524	32.2142	0	0
ENSG00000069188	0.0675198	1.82094	0.253351	0.80191	0.922122	-5.94768	notsignificant	SDK2	54549	990	12.1347	8.09107	14.1565	7.08017	24.3236	28.2008	26.6922	14.4889	15.5426	10.8009	33.384	17.7385	19.9703	23.8418	27.144	41.3601	34.2838	18.1094	25.1857	12.1514	11.1267	16.8026	8.94166	24.2204	42.6602	22.9854	10.8698	24.3973	9.98161	8.9568
ENSG00000069248	-0.0353715	5.48568	-0.566927	0.575432	0.811934	-6.66117	notsignificant	NUP133	55746	991	256.064	235.29	219.983	192.648	227.064	247.096	243.452	177.266	245.054	279.198	205.857	262.429	218.429	228.887	291.798	292.614	218.265	182.183	245.599	208.448	214.795	241.635	187.625	303.617	245.37	217.928	187.258	253.366	236.622	210.558
ENSG00000069275	0.244669	7.79624	1.49184	0.147298	0.531679	-5.78124	notsignificant	NUCKS1	64710	992	978.819	952.509	1067.49	1011.95	1025.47	885.095	930.172	1556.08	1573.72	1561.79	731.323	992.839	956.005	954.807	1002.85	1869.78	1218.85	1013.24	1379.63	1382.78	1445.47	1445.66	850.877	1325.59	398.99	1449.32	1437.6	1439.01	1489.36	1437.13
[truncated: 12,999 more rows]

## Sheet: supplementary.table3
	Luteal TC	TCF21 high SC	STAR high SC	Small antral GC	inTC	Luteal GC	T cells	UBE2C high CC	VWF high EC	pGC	HTRA1 high CC	TM4SF1 high EC	exTC	Preantral GC	Macrophages	Smooth muscle cells	HSPA6 high mural GC	KRT8 high mural GC	NK cells	Lymphatic EC	Monocytes	B cells	Group
[truncated: 30 more rows]

[truncated: 3 more sheets: supplementary.table4, supplementary.table5, supplementary.table6]
